# Supplementary material for: Association of the Innate Immunity and Inflammation Pathway with Advanced Prostate Cancer Risk
Source: PLoS One. 2012 Dec 14;7(12):e51680. doi: 10.1371/journal.pone.0051680 (PMC3522730; doi:10.1371/journal.pone.0051680)
Supplement: Table S1 — Description of the 320 single nucleotide polymorphisms analyzed. A1: Minor (rarer) allele; A2: Other (frequent) allele; A1A1: Rarer homozygous genotype; A1A2: Heterozygous genotype; A2A2: Frequent homozygous genotype; MAF: Minor allele frequency; PHardy-Weinberg: Hardy-Weinberg proportion adequacy test (chi-square test). (XLSX) [file pone.0051680.s001.xlsx]

## Sheet: Legend
Title	Description of the 320 Single Nucleotide Polymorphisms (SNPs) analyzed
A1	Minor (rarer) allele
A2	Other (frequent) allele
A1A1	Rarer homozygous genotype
A1A2	Heterozygous genotype
A2A2	Frequent homozygous genotype
MAF	Minor allele frequency
PHardy-Weinberg	Hardy-Weinberg proportion adequacy test (chi-square test)

## Sheet: SuppTable1
							African American											Caucasian
							Cases					Controls						Cases					Controls
Sub-pathway	Gene	Chromosome	SNP	A1 (Minor)	A2 (Other)		A1A1	A1A2	A2A2	MAF		A1A1	A1A2	A2A2	MAF	PHardy-Weinberg		A1A1	A1A2	A2A2	MAF		A1A1	A1A2	A2A2	MAF	PHardy-Weinberg
Cytokine signaling	IL10	1	rs3024498	G	A		2	14	60	0.118421		1	25	66	0.146739	0.814572		20	136	214	0.237838		30	146	247	0.243499	0.667101
Cytokine signaling	IL10	1	rs3024496	C	T		14	36	26	0.421053		10	47	35	0.36413	0.778648		88	184	97	0.487805		87	210	126	0.453901	0.999787
Cytokine signaling	IL10	1	rs3024509	C	T		0	3	73	0.0197368		0	1	91	0.00543478	0.998635		2	46	322	0.0675676		1	45	377	0.0555556	0.97785
Cytokine signaling	IL10	1	rs3024493	T	G		0	3	73	0.0197368		0	7	85	0.0380435	0.933131		12	110	248	0.181081		11	106	306	0.1513	0.942242
Cytokine signaling	IL10	1	rs3024492	A	T		0	9	67	0.0592105		0	12	80	0.0652174	0.811136		19	134	217	0.232432		29	140	254	0.234043	0.552876
Cytokine signaling	IL10	1	rs1554286	T	C		13	35	28	0.401316		13	41	38	0.36413	0.968122		11	119	240	0.190541		22	113	288	0.185579	0.282959
Cytokine signaling	IL10	1	rs1518110	T	G		13	38	25	0.421053		13	43	36	0.375	0.999807		17	137	216	0.231081		27	134	262	0.222222	0.500314
Cytokine signaling	IL10	1	rs3021094	C	A		0	3	73	0.0197368		0	3	89	0.0163043	0.987646		0	55	315	0.0743243		3	66	354	0.0851064	0.999599
Cytokine signaling	IL12RB2	1	rs10889680	T	A		19	48	23	0.477778		23	54	27	0.480769	0.959233		3	77	324	0.102723		7	93	332	0.123843	0.993271
Cytokine signaling	IL12RB2	1	rs12131065	A	G		29	45	16	0.572222		36	50	18	0.586538	0.998004		14	142	246	0.211443		18	170	243	0.238979	0.437966
Cytokine signaling	IL12RB2	1	rs3790558	A	C		4	31	41	0.256579		4	27	61	0.190217	0.952303		126	163	81	0.560811		129	209	85	0.552009	0.999892
Cytokine signaling	IL12RB2	1	rs10489627	G	A		37	41	12	0.638889		49	47	8	0.697115	0.876488		54	182	166	0.360697		56	183	190	0.343823	0.728608
Cytokine signaling	IL12RB2	1	rs2066446	G	A		3	31	56	0.205556		6	38	59	0.242718	0.999667		13	136	255	0.200495		10	131	289	0.175581	0.726065
Cytokine signaling	IL12RB2	1	rs2201584	A	G		0	13	77	0.0722222		1	17	86	0.0913462	0.994266		11	113	279	0.167494		11	115	306	0.158565	0.999381
Cytokine signaling	IL12RB2	1	rs17129789	G	A		3	25	61	0.174157		2	28	72	0.156863	0.961589		12	110	281	0.166253		14	124	291	0.177156	0.992242
Cytokine signaling	IL12RB2	1	rs3790565	G	A		37	38	14	0.629213		46	47	11	0.668269	0.990324		18	110	274	0.181592		13	131	286	0.182558	0.953512
Cytokine signaling	IL12RB2	1	rs12564159	G	C		14	35	27	0.414474		15	53	24	0.451087	0.538038		36	145	189	0.293243		43	154	226	0.283688	0.331659
Cytokine signaling	IL12RB2	1	rs6685568	G	A		5	38	47	0.266667		9	40	54	0.281553	0.960182		4	48	351	0.0694789		2	57	373	0.0706019	0.996745
Cytokine signaling	IL12RB2	1	rs2270614	A	G		47	35	8	0.716667		58	39	7	0.745192	0.995953		73	187	142	0.414179		80	206	145	0.424594	0.949964
Cytokine signaling	IL6R	1	rs8192284	C	A		2	18	55	0.146667		1	20	70	0.120879	0.971185		64	183	122	0.421409		65	204	153	0.395735	0.987806
Cytokine signaling	IL18R1	2	rs11465567	G	A		2	14	74	0.1		1	9	94	0.0528846	0.780425		5	79	320	0.110149		9	77	345	0.110209	0.504709
Cytokine signaling	IL18R1	2	rs2287037	A	G		9	40	41	0.322222		5	40	59	0.240385	0.926151		73	180	150	0.404467		70	184	178	0.375	0.40929
Cytokine signaling	IL18R1	2	rs9308857	A	G		37	35	18	0.605556		39	52	13	0.625	0.889767		57	192	154	0.379653		70	207	155	0.40162	0.998982
Cytokine signaling	IL18R1	2	rs11465572	A	C		0	15	74	0.0842697		0	10	94	0.0480769	0.88138		0	82	320	0.10199		0	82	345	0.0960187	0.113258
Cytokine signaling	IL18R1	2	rs11465576	G	A		0	3	87	0.0166667		0	4	100	0.0192308	0.980583		1	49	352	0.0634328		1	50	381	0.0601852	0.933464
Cytokine signaling	IL18R1	2	rs1362348	G	C		37	35	18	0.605556		39	52	13	0.625	0.889767		58	192	154	0.381188		70	207	155	0.40162	0.998982
Cytokine signaling	IL18R1	2	rs11465596	A	C		0	5	85	0.0277778		0	5	99	0.0240385	0.969681		3	93	307	0.122829		7	80	343	0.109302	0.828721
Cytokine signaling	IL18R1	2	rs11465597	G	A		3	14	73	0.111111		1	7	96	0.0432692	0.700347		3	84	317	0.111386		7	83	342	0.112269	0.880282
Cytokine signaling	IL18R1	2	rs7579737	G	A		13	40	37	0.366667		9	39	56	0.274038	0.919678		36	165	202	0.294045		39	176	216	0.294664	0.96735
Cytokine signaling	IL18R1	2	rs7558013	A	C		5	27	43	0.246667		6	31	54	0.236264	0.933594		14	123	233	0.204054		22	130	271	0.205674	0.702749
Cytokine signaling	IL18R1	2	rs11465623	A	C		0	10	66	0.0657895		0	6	86	0.0326087	0.950695		5	60	305	0.0945946		5	56	362	0.0780142	0.610712
Cytokine signaling	IL18R1	2	rs3213733	A	C		6	29	41	0.269737		7	39	46	0.288043	0.974033		13	107	249	0.180217		15	152	256	0.21513	0.627962
Cytokine signaling	IL18R1	2	rs1035130	A	G		2	35	53	0.216667		2	32	70	0.173077	0.846799		38	159	207	0.290842		30	165	235	0.261628	0.995026
Cytokine signaling	IL18R1	2	rs2241116	A	C		0	11	65	0.0723684		0	14	78	0.076087	0.749556		17	127	226	0.217568		15	136	272	0.196217	0.960572
Cytokine signaling	IL18R1	2	rs6706002	A	G		6	28	42	0.263158		8	44	40	0.326087	0.831898		87	195	88	0.498649		96	217	110	0.483452	0.925099
Cytokine signaling	IL18R1	2	rs1568681	G	A		1	7	68	0.0592105		2	22	68	0.141304	0.99525		16	127	227	0.214865		31	129	262	0.226303	0.210115
Cytokine signaling	IL1B	2	rs1143643	A	G		2	28	44	0.216216		2	27	61	0.172222	0.935349		54	177	132	0.392562		56	200	158	0.376812	0.918389
Cytokine signaling	IL1B	2	rs1143634	A	G		1	21	68	0.127778		3	25	76	0.149038	0.937145		21	148	235	0.235149		17	166	246	0.2331	0.456958
Cytokine signaling	IL1B	2	rs1143627	C	T		29	33	14	0.598684		29	48	15	0.576087	0.898056		42	161	167	0.331081		44	209	170	0.351064	0.463787
Cytokine signaling	IL1B	2	rs1143623	G	C		0	17	72	0.0955056		1	20	83	0.105769	0.992426		29	147	227	0.254342		29	186	217	0.282407	0.648596
Cytokine signaling	IL1RN	2	rs3087263	A	G		0	3	73	0.0197368		0	3	89	0.0163043	0.987646		4	59	307	0.0905405		4	81	338	0.105201	0.967665
Cytokine signaling	IL1RN	2	rs380092	T	A		32	33	11	0.638158		45	38	8	0.703297	0.999992		38	159	173	0.317568		49	179	195	0.327423	0.851334
Cytokine signaling	IL1RN	2	rs4252019	T	C		10	36	30	0.368421		18	47	27	0.451087	0.977259		7	87	276	0.136486		5	100	318	0.130024	0.785558
Cytokine signaling	IL1RN	2	rs579543	T	C		2	14	60	0.118421		0	22	70	0.119565	0.473617		24	138	208	0.251351		37	163	223	0.280142	0.813755
Cytokine signaling	IL1RN	2	rs315951	G	C		11	41	24	0.414474		13	50	29	0.413043	0.711708		32	160	178	0.302703		39	174	210	0.297872	0.971476
Cytokine signaling	IL1RN	2	rs4252041	T	C		0	0	76	0		0	1	91	0.00543478	0.998635		2	30	338	0.0459459		0	32	391	0.0378251	0.730153
Cytokine signaling	IL1RN	2	rs9005	A	G		2	26	48	0.197368		4	36	52	0.23913	0.870098		28	155	187	0.285135		44	176	203	0.312057	0.904667
Cytokine signaling	IL12A	3	rs2243123	G	A		4	23	63	0.172222		1	29	73	0.150485	0.714187		39	157	207	0.291563		31	148	253	0.243056	0.611909
Cytokine signaling	IL12A	3	rs583911	G	A		6	30	54	0.233333		3	35	66	0.197115	0.89323		66	202	136	0.413366		77	219	136	0.431713	0.887859
Cytokine signaling	IL12A	3	rs2243136	G	A		1	17	71	0.106742		3	24	77	0.144231	0.906445		18	67	316	0.128429		24	90	310	0.162736	0.0176628
Cytokine signaling	IL12A	3	rs2243147	G	A		24	48	18	0.533333		36	43	25	0.552885	0.496878		73	185	145	0.41067		66	200	166	0.384259	0.950745
Cytokine signaling	TGFBR2	3	rs3087465	A	G		38	38	14	0.633333		45	46	12	0.660194	0.999451		16	138	248	0.211443		20	144	266	0.213953	0.997955
Cytokine signaling	TGFBR2	3	rs1835538	A	G		9	32	49	0.277778		3	31	70	0.177885	0.990267		88	208	108	0.475248		101	215	114	0.484884	0.99991
Cytokine signaling	TGFBR2	3	rs9790292	A	G		4	35	37	0.282895		17	41	34	0.407609	0.87237		72	178	118	0.4375		83	197	143	0.429078	0.772541
Cytokine signaling	TGFBR2	3	rs1036095	G	C		12	42	36	0.366667		16	47	41	0.379808	0.957981		28	141	235	0.243812		30	168	234	0.263889	0.999893
Cytokine signaling	TGFBR2	3	rs11709624	C	G		1	35	54	0.205556		2	37	65	0.197115	0.618993		47	186	170	0.347395		48	202	182	0.344907	0.876859
Cytokine signaling	TGFBR2	3	rs4522809	A	G		15	48	27	0.433333		20	62	22	0.490385	0.377124		105	204	95	0.512376		107	213	111	0.49536	0.985812
Cytokine signaling	TGFBR2	3	rs6809777	A	G		8	43	39	0.327778		7	44	53	0.278846	0.930392		42	151	211	0.290842		31	183	218	0.283565	0.818756
Cytokine signaling	TGFBR2	3	rs12490899	A	G		1	6	83	0.0444444		0	7	97	0.0336538	0.940874		1	21	382	0.0284653		1	34	397	0.0416667	0.980472
Cytokine signaling	TGFBR2	3	rs1431131	A	T		1	23	56	0.15625		2	20	72	0.12766	0.958404		51	164	185	0.3325		55	192	181	0.352804	0.967254
Cytokine signaling	TGFBR2	3	rs11129421	A	G		3	22	64	0.157303		2	25	76	0.140777	0.999716		48	191	162	0.357855		62	197	172	0.37239	0.948643
Cytokine signaling	TGFBR2	3	rs12493607	G	C		1	22	66	0.134831		0	21	82	0.101942	0.550927		49	154	201	0.311881		53	190	187	0.344186	0.952909
Cytokine signaling	TGFBR2	3	rs2082224	A	G		5	33	52	0.238889		2	43	59	0.225962	0.342788		21	120	263	0.200495		25	148	259	0.229167	0.907709
Cytokine signaling	TGFBR2	3	rs1872978	A	G		0	9	81	0.05		0	12	92	0.0576923	0.832199		6	83	315	0.117574		8	99	325	0.133102	0.994873
Cytokine signaling	TGFBR2	3	rs1019855	G	A		6	36	48	0.266667		6	34	64	0.221154	0.937242		9	80	315	0.121287		9	90	333	0.125	0.802996
Cytokine signaling	TGFBR2	3	rs3773634	G	A		10	49	31	0.383333		25	51	28	0.485577	0.991222		44	163	197	0.310644		41	174	217	0.296296	0.883205
Cytokine signaling	TGFBR2	3	rs995435	A	G		13	51	26	0.427778		20	54	30	0.451923	0.94141		31	132	241	0.240099		31	160	241	0.256944	0.908584
Cytokine signaling	TGFBR2	3	rs6792117	G	A		13	39	38	0.361111		21	40	43	0.394231	0.375107		105	206	92	0.516129		120	200	112	0.509259	0.555274
Cytokine signaling	TGFBR2	3	rs3773640	T	A		7	40	43	0.3		3	39	62	0.216346	0.719274		18	139	247	0.216584		24	143	265	0.221065	0.854226
Cytokine signaling	TGFBR2	3	rs3773644	T	C		7	42	40	0.314607		10	45	48	0.315534	0.996613		71	201	128	0.42875		83	197	151	0.421114	0.65692
Cytokine signaling	TGFBR2	3	rs3773649	A	G		4	30	55	0.213483		1	34	68	0.174757	0.488489		24	166	213	0.265509		33	173	224	0.277907	0.999363
Cytokine signaling	TGFBR2	3	rs3773651	G	A		0	1	89	0.00555556		0	3	101	0.0144231	0.989084		2	42	360	0.0569307		0	30	402	0.0347222	0.763542
Cytokine signaling	TGFBR2	3	rs3773652	A	G		5	32	39	0.276316		5	42	45	0.282609	0.675657		94	195	79	0.52038		126	204	93	0.539007	0.911779
Cytokine signaling	TGFBR2	3	rs2043136	G	A		10	33	47	0.294444		13	41	49	0.325243	0.803735		26	161	215	0.264925		23	158	251	0.236111	0.979112
Cytokine signaling	TGFBR2	3	rs4955104	A	T		1	14	74	0.0898876		1	18	84	0.0970874	0.999735		17	145	240	0.222637		16	151	265	0.211806	0.779126
Cytokine signaling	TGFBR2	3	rs1346907	A	G		5	40	45	0.277778		5	48	50	0.281553	0.520773		110	189	103	0.508706		106	202	124	0.479167	0.649494
Cytokine signaling	TGFBR2	3	rs3773658	G	A		1	13	76	0.0833333		0	21	83	0.100962	0.554454		6	77	319	0.110697		4	93	335	0.116898	0.798221
Cytokine signaling	TGFBR2	3	rs876688	A	G		13	44	33	0.388889		21	45	38	0.418269	0.727044		40	173	191	0.313119		54	200	178	0.356481	0.991154
Cytokine signaling	TGFBR2	3	rs9843942	A	G		22	52	15	0.539326		34	53	15	0.593137	0.860171		50	188	160	0.361809		64	202	162	0.385514	0.998417
Cytokine signaling	TGFBR2	3	rs2276768	A	G		4	43	43	0.283333		13	49	42	0.360577	0.987724		1	77	324	0.0982587		6	92	333	0.12065	0.996081
Cytokine signaling	TGFBR2	3	rs3773662	G	A		5	15	69	0.140449		4	25	75	0.158654	0.799962		2	25	376	0.0359801		0	41	391	0.0474537	0.600107
Cytokine signaling	TGFBR2	3	rs3773663	A	G		12	44	34	0.377778		18	56	30	0.442308	0.803716		63	186	154	0.387097		75	196	161	0.400463	0.720871
Cytokine signaling	TGFBR2	3	rs304839	T	A		0	11	79	0.0611111		0	8	96	0.0384615	0.923115		17	141	245	0.217122		18	153	261	0.21875	0.863645
Cytokine signaling	TGFBR2	3	rs11466536	A	G		0	0	90	0		0	4	100	0.0192308	0.980583		2	38	363	0.0521092		2	42	388	0.0532407	0.897905
Cytokine signaling	IL2	4	rs2069776	G	A		2	20	68	0.133333		3	22	79	0.134615	0.830994		44	147	213	0.290842		31	175	226	0.274306	0.967156
Cytokine signaling	IL2	4	rs2069779	A	G		0	0	76	0		0	1	91	0.00543478	0.998635		0	44	324	0.0597826		2	58	362	0.0734597	0.989683
Cytokine signaling	IL2	4	rs2069778	A	G		0	4	86	0.0222222		0	7	97	0.0336538	0.940874		13	100	291	0.155941		10	102	315	0.142857	0.940367
Cytokine signaling	IL2	4	rs2069763	A	C		0	16	60	0.105263		2	15	75	0.103261	0.784679		34	153	181	0.300272		40	173	207	0.30119	0.953037
Cytokine signaling	IL2	4	rs2069762	C	A		1	14	75	0.0888889		0	7	97	0.0336538	0.940874		38	189	175	0.329602		56	187	188	0.346868	0.824916
Cytokine signaling	IL8	4	rs4073	A	T		5	28	57	0.211111		4	33	66	0.199029	0.999384		109	196	98	0.513648		130	203	98	0.537123	0.74064
Cytokine signaling	IL8	4	rs2227307	G	T		20	42	14	0.539474		25	44	22	0.516484	0.97709		93	178	98	0.493225		95	196	129	0.459524	0.680781
Cytokine signaling	IL8	4	rs2227306	A	G		2	19	68	0.129213		2	22	79	0.126214	0.976381		80	200	120	0.45		88	194	149	0.429234	0.490486
Cytokine signaling	IL8	4	rs2227543	A	G		2	19	69	0.127778		2	22	80	0.125	0.974216		85	197	121	0.455335		89	195	148	0.431713	0.500846
Cytokine signaling	IL12B	5	rs2421047	A	G		17	34	39	0.377778		12	45	46	0.334951	0.990439		17	127	260	0.199257		25	129	278	0.207176	0.438374
Cytokine signaling	IL12B	5	rs919766	C	A		2	29	59	0.183333		5	34	65	0.211538	0.989895		9	65	330	0.102723		7	101	324	0.133102	0.981033
Cytokine signaling	IL12B	5	rs2853694	C	A		6	31	53	0.238889		8	40	56	0.269231	0.987011		103	195	106	0.496287		101	206	125	0.472222	0.816327
Cytokine signaling	IL12B	5	rs2569254	A	G		0	11	79	0.0611111		0	17	87	0.0817308	0.685		13	136	255	0.200495		14	133	285	0.186343	0.974606
Cytokine signaling	IL12B	5	rs1433048	G	A		0	7	83	0.0388889		0	14	89	0.0679612	0.774737		12	110	281	0.166253		20	119	293	0.184028	0.510176
Cytokine signaling	IL12B	5	rs2546893	A	G		4	42	43	0.280899		8	34	61	0.242718	0.777169		107	188	109	0.497525		97	217	117	0.476798	0.991051
Cytokine signaling	IL13	5	rs1800925	A	G		18	46	26	0.455556		17	43	43	0.373786	0.741908		16	132	252	0.205		23	137	272	0.211806	0.771136
Cytokine signaling	IL13	5	rs1295686	A	G		36	46	7	0.662921		42	46	16	0.625	0.921073		21	128	252	0.21197		18	145	269	0.209491	0.980516
Cytokine signaling	IL13	5	rs20541	A	G		1	27	60	0.164773		5	25	74	0.168269	0.646324		19	127	255	0.205736		14	145	272	0.200696	0.76334
Cytokine signaling	IL13	5	rs1295683	A	G		0	22	67	0.123596		0	19	85	0.0913462	0.620252		7	73	320	0.10875		2	95	334	0.114849	0.352635
Cytokine signaling	IL4	5	rs2243248	C	A		2	23	64	0.151685		1	37	66	0.1875	0.371838		1	52	350	0.0669975		2	60	369	0.0742459	0.981564
Cytokine signaling	IL4	5	rs2227282	G	C		67	22	0	0.876404		71	31	1	0.839806	0.623788		24	161	219	0.258663		34	165	233	0.269676	0.90666
Cytokine signaling	IL4	5	rs2243263	G	C		1	25	64	0.15		5	33	65	0.208738	0.977594		6	70	328	0.101485		5	94	333	0.12037	0.915115
Cytokine signaling	IL4	5	rs2243266	T	C		10	39	41	0.327778		11	51	39	0.361386	0.796585		12	100	288	0.155		8	113	307	0.150701	0.893606
Cytokine signaling	IL5	5	rs2069812	A	G		57	31	2	0.805556		63	34	7	0.769231	0.857277		46	173	184	0.328784		29	204	198	0.303944	0.201989
Cytokine signaling	IFNGR1	6	rs3799488	G	A		0	4	86	0.0222222		0	1	103	0.00480769	0.998793		7	79	317	0.115385		8	104	317	0.13986	0.993741
Cytokine signaling	IFNGR1	6	rs9376267	A	G		1	17	72	0.105556		0	26	78	0.125	0.394866		17	149	235	0.22818		27	185	220	0.27662	0.576126
Cytokine signaling	IFNGR1	6	rs12204754	G	A		0	2	88	0.0111111		0	0	104	0	NA		0	34	369	0.0421836		0	34	398	0.0393519	0.705959
Cytokine signaling	IFNGR1	6	rs10457655	A	G		9	32	35	0.328947		6	32	54	0.23913	0.957441		15	114	240	0.195122		11	115	297	0.161939	0.999723
Cytokine signaling	IFNGR1	6	rs1327474	G	A		0	14	61	0.0933333		1	18	73	0.108696	0.997743		84	186	98	0.480978		79	212	132	0.437352	0.964991
Cytokine signaling	IL17	6	rs4711998	A	G		32	37	20	0.567416		28	51	25	0.514423	0.991222		19	144	241	0.225248		25	184	223	0.270833	0.498531
Cytokine signaling	IL17	6	rs8193036	G	A		11	30	49	0.288889		6	31	67	0.206731	0.819361		23	145	236	0.236386		23	167	241	0.2471	0.826956
Cytokine signaling	IL17	6	rs3819024	G	A		9	37	44	0.305556		9	41	54	0.283654	0.977293		58	178	168	0.363861		48	228	156	0.375	0.173266
Cytokine signaling	IL17	6	rs3819025	A	G		0	11	65	0.0723684		0	13	79	0.0706522	0.781061		1	40	329	0.0567568		1	42	380	0.0520095	0.994654
Cytokine signaling	IL17	6	rs7747909	A	G		0	16	73	0.0898876		1	16	87	0.0865385	0.983239		32	141	231	0.253713		23	165	242	0.245349	0.865065
Cytokine signaling	IL17	6	rs1974226	A	G		2	18	70	0.122222		1	15	88	0.0817308	0.966714		14	107	280	0.168329		19	134	279	0.199074	0.924887
Cytokine signaling	IL17	6	rs16882180	A	G		2	19	69	0.127778		2	24	78	0.134615	0.997694		53	182	167	0.358209		50	198	184	0.344907	0.978232
Cytokine signaling	IL17	6	rs2894798	A	G		42	41	7	0.694444		59	39	6	0.754808	0.995497		34	144	225	0.263027		41	159	232	0.278935	0.470644
Cytokine signaling	TNFLTA	6	rs2844482	A	G		1	22	66	0.134831		2	27	75	0.149038	0.985035		9	103	290	0.150498		9	101	322	0.137731	0.974617
Cytokine signaling	TNFLTA	6	rs1800683	A	G		13	45	18	0.467105		26	42	23	0.516484	0.876961		38	153	179	0.309459		43	188	192	0.323877	0.976996
Cytokine signaling	TNFLTA	6	rs2239704	A	C		6	30	40	0.276316		6	34	51	0.252747	0.997334		62	185	123	0.417568		85	180	156	0.415677	0.221328
Cytokine signaling	TNFLTA	6	rs909253	G	A		13	45	18	0.467105		27	42	23	0.521739	0.84593		37	156	177	0.310811		40	192	191	0.321513	0.839775
Cytokine signaling	TNFLTA	6	rs3888136	C	T		7	30	39	0.289474		7	37	48	0.277174	0.999687		29	144	197	0.272973		32	160	230	0.265403	0.923611
Cytokine signaling	TNFLTA	6	rs2229092	C	A		0	2	74	0.0131579		0	4	88	0.0217391	0.978023		4	46	320	0.072973		2	50	371	0.0638298	0.988223
Cytokine signaling	TNFLTA	6	rs1041981	A	C		13	51	23	0.442529		27	50	26	0.504854	0.978522		39	172	187	0.31407		43	186	199	0.317757	0.999425
Cytokine signaling	TNFLTA	6	rs1799964	G	A		3	25	62	0.172222		2	30	72	0.163462	0.9173		16	134	254	0.205446		19	133	280	0.197917	0.908507
Cytokine signaling	TNFLTA	6	rs1799724	T	C		0	7	69	0.0460526		1	3	87	0.0274725	0.533157		4	79	287	0.117568		10	77	336	0.114657	0.410691
Cytokine signaling	TNFLTA	6	rs1800629	A	G		2	16	58	0.131579		1	26	64	0.153846	0.763526		14	97	257	0.169837		11	110	300	0.15677	0.985894
Cytokine signaling	TNFLTA	6	rs3093662	G	A		0	13	77	0.0722222		1	8	95	0.0480769	0.740824		5	60	339	0.0866337		3	77	352	0.0960648	0.920194
Cytokine signaling	TGFBR1	9	rs10988705	A	G		0	2	88	0.0111111		0	1	103	0.00480769	0.998793		1	30	372	0.0397022		1	34	397	0.0416667	0.980472
Cytokine signaling	TGFBR1	9	rs6478974	T	A		2	31	57	0.194444		1	29	74	0.149038	0.721089		98	187	119	0.47401		102	208	121	0.477958	0.889752
Cytokine signaling	TGFBR1	9	rs10739778	C	A		9	41	26	0.388158		13	42	37	0.369565	0.990608		47	157	162	0.342896		56	191	173	0.360714	0.979799
Cytokine signaling	TGFBR1	9	rs1571590	G	A		2	33	55	0.205556		5	33	66	0.206731	0.973667		21	120	263	0.200495		23	133	276	0.207176	0.669058
Cytokine signaling	TGFBR1	9	rs10512263	G	A		0	8	67	0.0533333		0	2	88	0.0111111	0.994398		3	55	311	0.0826558		4	36	381	0.0522565	0.366661
Cytokine signaling	TGFBR1	9	rs7850895	G	A		0	8	82	0.0444444		0	8	96	0.0384615	0.923115		2	62	340	0.0816832		2	72	358	0.087963	0.822453
Cytokine signaling	IL18	11	rs3882891	C	A		16	45	29	0.427778		21	57	25	0.480583	0.73789		65	195	144	0.402228		87	211	133	0.446636	0.990121
Cytokine signaling	IL18	11	rs5744280	A	G		18	46	26	0.455556		14	52	38	0.384615	0.920456		46	186	170	0.345771		52	194	185	0.345708	0.997289
Cytokine signaling	IL18	11	rs5744257	G	A		0	1	89	0.00555556		0	1	103	0.00480769	0.998793		0	15	386	0.0187032		0	22	409	0.025522	0.865846
Cytokine signaling	IL18	11	rs1834481	C	G		0	8	82	0.0444444		0	8	96	0.0384615	0.923115		20	163	221	0.251238		17	145	270	0.207176	0.949104
Cytokine signaling	IL18	11	rs360722	A	G		9	33	48	0.283333		6	48	50	0.288462	0.650556		4	83	317	0.112624		7	111	314	0.144676	0.842331
Cytokine signaling	IL18	11	rs5744241	G	A		0	0	76	0		0	3	89	0.0163043	0.987646		4	60	305	0.0921409		3	62	358	0.0803783	0.992607
Cytokine signaling	IL18	11	rs795467	A	G		2	22	66	0.144444		2	29	73	0.158654	0.945469		25	168	208	0.27182		31	175	226	0.274306	0.967156
Cytokine signaling	IL18	11	rs1946518	A	C		9	40	41	0.322222		10	48	46	0.326923	0.939249		60	199	143	0.396766		77	216	139	0.428241	0.953309
Cytokine signaling	IFNG	12	rs2069728	A	G		2	23	65	0.15		3	46	55	0.25	0.372717		1	55	346	0.0708955		5	61	362	0.0829439	0.714737
Cytokine signaling	IFNG	12	rs2069727	G	A		4	26	60	0.188889		4	33	67	0.197115	0.999839		82	187	134	0.435484		88	216	128	0.453704	0.991955
Cytokine signaling	IFNG	12	rs2069718	A	G		35	34	21	0.577778		34	53	17	0.581731	0.943515		79	195	129	0.437965		77	207	147	0.418794	0.980797
Cytokine signaling	IFNG	12	rs2069716	G	A		0	2	88	0.0111111		0	3	101	0.0144231	0.989084		0	45	359	0.0556931		1	37	392	0.0453488	0.996087
Cytokine signaling	IFNG	12	rs1861494	G	A		7	24	59	0.211111		2	28	74	0.153846	0.968192		42	174	188	0.319307		37	171	224	0.283565	0.931448
Cytokine signaling	IFNG	12	rs2069707	C	G		0	4	86	0.0222222		0	1	103	0.00480769	0.998793		1	46	356	0.0595533		3	49	380	0.0636574	0.821687
Cytokine signaling	IL23A	12	rs11171806	A	G		0	2	74	0.0131579		0	1	91	0.00543478	0.998635		5	45	320	0.0743243		1	76	346	0.0921986	0.43618
Cytokine signaling	IL12RB1	19	rs382410	G	A		19	41	28	0.448864		24	51	28	0.480583	0.998265		30	164	206	0.28		38	180	212	0.297674	0.999861
Cytokine signaling	IL12RB1	19	rs404733	A	T		12	34	29	0.386667		19	38	35	0.413043	0.60438		104	177	87	0.523098		102	217	104	0.497636	0.930855
Cytokine signaling	IL12RB1	19	rs375947	G	A		9	31	49	0.275281		8	32	64	0.230769	0.654599		29	179	190	0.297739		49	186	196	0.329466	0.943639
Cytokine signaling	IL12RB1	19	rs447009	A	C		1	15	74	0.0944444		1	10	93	0.0576923	0.818672		14	122	267	0.186104		18	132	282	0.194444	0.938282
Cytokine signaling	IL12RB1	19	rs11575926	A	G		0	9	80	0.0505618		0	2	101	0.00970874	0.99511		12	108	280	0.165		16	114	300	0.169767	0.704235
Cytokine signaling	MIC1	19	rs1059519	G	C		5	25	46	0.230263		6	33	53	0.244565	0.980882		41	174	155	0.345946		50	182	191	0.333333	0.898603
Cytokine signaling	MIC1	19	rs1059369	A	T		4	16	56	0.157895		6	28	57	0.21978	0.80075		26	119	224	0.231707		23	139	261	0.218676	0.860255
Cytokine signaling	MIC1	19	rs1227731	A	G		0	3	73	0.0197368		0	7	85	0.0380435	0.933131		4	93	273	0.136486		6	112	305	0.146572	0.662851
Cytokine signaling	MIC1	19	rs1058587	C	G		2	18	56	0.144737		1	31	60	0.179348	0.531164		26	149	193	0.273098		24	176	222	0.265403	0.586268
Cytokine signaling	MIC1	19	rs16982345	A	G		3	18	55	0.157895		1	31	60	0.179348	0.531164		28	146	196	0.272973		22	175	226	0.258865	0.505296
Cytokine signaling	MIC1	19	rs8101249	C	A		20	40	16	0.526316		17	43	31	0.423077	0.976952		5	100	265	0.148649		17	123	283	0.185579	0.864083
Cytokine signaling	TGFB1	19	rs11466338	G	A		4	18	67	0.146067		2	13	89	0.0817308	0.644		1	48	355	0.0618812		1	46	385	0.0555556	0.974028
Cytokine signaling	TGFB1	19	rs8110090	G	A		3	18	68	0.134831		3	25	76	0.149038	0.937145		0	52	351	0.0645161		0	49	383	0.056713	0.478767
Cytokine signaling	TGFB1	19	rs4803455	A	C		32	31	13	0.625		24	47	21	0.516304	0.988085		87	185	95	0.489101		97	201	125	0.466903	0.803641
Cytokine signaling	TGFB1	19	rs1800469	A	G		4	35	49	0.244318		5	38	60	0.23301	0.972985		42	183	175	0.33375		49	184	197	0.327907	0.913153
Cytokine signaling	IFNGR2	21	rs17879833	A	T		1	5	70	0.0460526		1	7	84	0.048913	0.719462		19	124	227	0.218919		21	135	267	0.20922	0.879184
Cytokine signaling	IFNGR2	21	rs9808753	G	A		7	27	56	0.227778		2	42	60	0.221154	0.384548		11	85	307	0.132754		4	97	331	0.121528	0.713885
Cytokine signaling	IFNGR2	21	rs17644622	G	A		0	3	86	0.0168539		0	3	101	0.0144231	0.989084		0	18	384	0.0223881		0	24	408	0.0277778	0.84246
Cytokine signaling	IFNGR2	21	rs2834212	G	C		0	1	89	0.00555556		0	5	99	0.0240385	0.969681		8	80	316	0.118812		10	82	340	0.118056	0.501561
Cytokine signaling	IFNGR2	21	rs2834213	G	A		1	5	84	0.0388889		1	6	97	0.0384615	0.659225		20	142	240	0.226368		23	149	259	0.226218	0.983454
Cytokine signaling	IFNGR2	21	rs2012075	G	A		4	21	64	0.162921		2	23	79	0.129808	0.98906		13	86	305	0.138614		5	102	325	0.12963	0.768536
Cytokine signaling	IFNGR2	21	rs8128362	A	G		0	5	69	0.0337838		0	5	87	0.0271739	0.965686		5	74	287	0.114754		4	108	310	0.137441	0.439092
Cytokine signaling	IFNGR2	21	rs8128483	G	A		11	38	41	0.333333		10	51	43	0.341346	0.803651		22	134	247	0.220844		26	139	267	0.221065	0.642585
Cytokine signaling	IFNGR2	21	rs1059293	C	T		1	27	48	0.190789		4	32	56	0.217391	0.98846		113	162	95	0.524324		127	201	95	0.537825	0.813535
Cytokine signaling	MIF	22	rs2012124	A	G		4	22	49	0.2		7	25	60	0.211957	0.497018		30	128	212	0.254054		19	161	243	0.235225	0.689034
Cytokine signaling	MIF	22	rs4822443	A	G		3	36	50	0.235955		4	38	62	0.221154	0.903334		12	117	272	0.17581		11	109	311	0.151972	0.963755
Eicosanoid signaling	COX2	1	rs4648310	G	A		0	1	75	0.00657895		0	0	92	0	NA		2	24	344	0.0378378		1	19	403	0.0248227	0.782822
Eicosanoid signaling	COX2	1	rs689470	A	G		19	34	23	0.473684		13	45	33	0.39011	0.965478		1	15	354	0.022973		1	16	406	0.0212766	0.730804
Eicosanoid signaling	COX2	1	rs2206593	A	G		0	2	74	0.0131579		0	2	89	0.010989	0.99446		0	34	336	0.0459459		3	61	359	0.0791962	0.987389
Eicosanoid signaling	COX2	1	rs5275	G	A		30	34	12	0.618421		32	50	10	0.619565	0.575362		32	178	159	0.327913		45	180	198	0.319149	0.955402
Eicosanoid signaling	COX2	1	rs2066826	A	G		5	36	35	0.302632		11	52	28	0.406593	0.453322		5	86	279	0.12973		9	99	315	0.138298	0.967401
Eicosanoid signaling	COX2	1	rs5277	G	C		0	3	73	0.0197368		0	6	86	0.0326087	0.950695		10	115	245	0.182432		5	110	308	0.141844	0.558898
Eicosanoid signaling	COX2	1	rs2745557	A	G		0	20	56	0.131579		3	30	59	0.195652	0.969231		13	93	264	0.160811		14	141	268	0.199764	0.817053
Eicosanoid signaling	COX2	1	rs20417	C	G		7	37	32	0.335526		12	45	34	0.379121	0.943444		7	100	263	0.154054		11	113	299	0.159574	0.998294
Eicosanoid signaling	COX2	1	rs689466	G	A		2	18	56	0.144737		0	11	81	0.0597826	0.839569		12	117	241	0.190541		15	124	284	0.182033	0.975059
Extra-cellular pattern recognition	TLR5	1	rs5744174	G	A		4	24	62	0.177778		1	27	76	0.139423	0.805495		78	215	111	0.459158		85	214	133	0.444444	0.998946
Extra-cellular pattern recognition	TLR5	1	rs2072493	G	A		0	5	85	0.0277778		0	8	96	0.0384615	0.923115		4	96	301	0.129676		13	115	304	0.163194	0.935558
Extra-cellular pattern recognition	TLR5	1	rs764535	A	G		0	0	90	0		0	0	104	0	NA		0	7	397	0.00866337		0	9	423	0.0104167	0.976594
Extra-cellular pattern recognition	TLR5	1	rs851180	A	G		5	26	59	0.2		3	35	66	0.197115	0.89323		78	215	111	0.459158		85	214	133	0.444444	0.998946
Extra-cellular pattern recognition	TLR5	1	rs2241096	A	G		1	1	87	0.0168539		0	7	97	0.0336538	0.940874		4	79	319	0.108209		6	72	354	0.0972222	0.790995
Extra-cellular pattern recognition	TLR5	1	rs5744113	G	A		15	36	39	0.366667		11	50	43	0.346154	0.903261		89	225	90	0.498762		105	223	104	0.501157	0.892709
Extra-cellular pattern recognition	TLR5	1	rs5744105	C	G		15	36	38	0.370787		10	50	44	0.336538	0.855654		89	223	89	0.5		107	222	103	0.50463	0.919542
Extra-cellular pattern recognition	TLR1	4	rs5743618	T	G		53	22	0	0.853333		73	18	1	0.891304	0.997743		34	149	187	0.293243		58	183	182	0.353428	0.741554
Extra-cellular pattern recognition	TLR1	4	rs3923647	T	A		0	11	63	0.0743243		1	19	72	0.11413	0.988883		0	30	336	0.0409836		0	33	387	0.0392857	0.713647
Extra-cellular pattern recognition	TLR1	4	rs4833095	G	A		54	33	3	0.783333		71	31	2	0.831731	0.884209		27	154	222	0.258065		48	183	200	0.323666	0.907162
Extra-cellular pattern recognition	TLR1	4	rs5743611	C	G		0	5	85	0.0277778		0	3	101	0.0144231	0.989084		6	72	325	0.104218		5	61	365	0.0823666	0.709478
Extra-cellular pattern recognition	TLR1	4	rs5743594	A	G		0	2	88	0.0111111		0	8	96	0.0384615	0.923115		17	108	278	0.176179		14	125	292	0.177494	0.995217
Extra-cellular pattern recognition	TLR1	4	rs5743556	G	A		0	8	82	0.0444444		0	5	98	0.0242718	0.969384		12	124	265	0.184539		22	156	254	0.231481	0.975889
Extra-cellular pattern recognition	TLR1	4	rs5743551	G	A		52	35	3	0.772222		73	29	2	0.841346	0.945469		29	152	223	0.259901		48	185	199	0.325231	0.938539
Extra-cellular pattern recognition	TLR10	4	rs4129009	C	T		0	8	82	0.0444444		0	5	99	0.0240385	0.969681		9	122	272	0.173697		16	157	259	0.21875	0.630176
Extra-cellular pattern recognition	TLR10	4	rs11466657	G	A		0	0	90	0		0	1	103	0.00480769	0.998793		0	29	375	0.0358911		0	40	392	0.0462963	0.61542
Extra-cellular pattern recognition	TLR10	4	rs11096955	G	T		26	49	15	0.561111		24	57	22	0.509709	0.743141		54	189	161	0.367574		66	211	155	0.396991	0.957013
Extra-cellular pattern recognition	TLR10	4	rs11096957	G	T		24	41	11	0.585526		22	50	20	0.51087	0.838343		48	175	147	0.366216		64	210	149	0.399527	0.880147
Extra-cellular pattern recognition	TLR10	4	rs10856838	A	T		21	50	19	0.511111		21	57	26	0.475962	0.775694		11	130	263	0.188119		12	126	294	0.173611	0.970399
Extra-cellular pattern recognition	TLR10	4	rs4130727	G	A		4	33	53	0.227778		5	37	62	0.225962	0.992358		5	114	285	0.153465		10	105	316	0.145012	0.968511
Extra-cellular pattern recognition	TLR10	4	rs7653908	C	G		7	31	52	0.25		5	40	58	0.242718	0.917877		19	138	247	0.217822		25	169	238	0.253472	0.882022
Extra-cellular pattern recognition	TLR2	4	rs4696480	T	A		7	42	40	0.314607		17	48	39	0.394231	0.971014		119	185	100	0.523515		108	209	115	0.491898	0.894329
Extra-cellular pattern recognition	TLR2	4	rs1898830	G	A		0	21	69	0.116667		1	20	82	0.106796	0.991382		48	181	174	0.343672		56	197	178	0.358469	0.995843
Extra-cellular pattern recognition	TLR2	4	rs4696483	T	C		18	41	17	0.506579		20	45	26	0.467033	0.998988		6	67	297	0.106757		9	87	327	0.124113	0.761447
Extra-cellular pattern recognition	TLR2	4	rs3804099	C	T		36	45	9	0.65		38	51	15	0.610577	0.974913		90	191	122	0.460298		97	201	134	0.457176	0.655185
Extra-cellular pattern recognition	TLR2	4	rs3804100	C	T		0	10	80	0.0555556		0	13	91	0.0625	0.805186		4	56	344	0.0792079		4	60	368	0.0787037	0.851218
Extra-cellular pattern recognition	TLR2	4	rs5743704	A	C		0	1	89	0.00555556		0	3	101	0.0144231	0.989084		0	27	377	0.0334158		0	37	395	0.0428241	0.661097
Extra-cellular pattern recognition	TLR2	4	rs5743708	T	G		1	1	87	0.0168539		1	0	103	0.00961538	0.227971		7	18	377	0.039801		3	18	407	0.0280374	0.243926
Extra-cellular pattern recognition	TLR2	4	rs7656411	G	T		26	52	12	0.577778		36	48	20	0.576923	0.925687		37	166	201	0.29703		35	166	231	0.273148	0.895151
Extra-cellular pattern recognition	TLR3	4	rs3775291	T	C		0	12	64	0.0789474		2	11	79	0.0815217	0.588029		29	148	193	0.278378		31	155	236	0.257109	0.85815
Extra-cellular pattern recognition	TLR6	4	rs3775073	G	A		32	42	16	0.588889		52	39	13	0.6875	0.665077		51	194	159	0.366337		52	202	177	0.354988	0.942262
Extra-cellular pattern recognition	TLR6	4	rs5743810	A	G		1	17	72	0.105556		0	8	96	0.0384615	0.923115		65	198	140	0.406948		59	198	175	0.365741	0.98433
Extra-cellular pattern recognition	TLR6	4	rs5743806	G	A		28	41	21	0.538889		43	44	17	0.625	0.783068		42	178	184	0.324257		45	186	200	0.320186	0.991934
Extra-cellular pattern recognition	TLR6	4	rs5743795	A	G		0	8	82	0.0444444		0	7	97	0.0336538	0.940874		13	125	266	0.186881		23	164	245	0.243056	0.894682
Extra-cellular pattern recognition	TLR6	4	rs5743794	A	G		0	8	81	0.0449438		0	7	96	0.0339806	0.940298		13	125	265	0.187345		23	164	245	0.243056	0.894682
Extra-cellular pattern recognition	MSR1	8	rs6986419	C	A		33	45	11	0.623596		51	38	15	0.673077	0.483794		19	102	283	0.173267		14	141	277	0.195602	0.855039
Extra-cellular pattern recognition	MSR1	8	rs12678046	A	G		0	15	61	0.0986842		3	29	60	0.190217	0.98732		4	47	318	0.0745257		2	54	367	0.0685579	0.99998
Extra-cellular pattern recognition	MSR1	8	rs11986822	A	G		0	8	68	0.0526316		0	15	77	0.0815217	0.716845		1	19	350	0.0283784		1	34	388	0.0425532	0.983002
Extra-cellular pattern recognition	MSR1	8	rs11780669	G	A		0	2	88	0.0111111		0	0	104	0	NA		7	65	332	0.0977723		3	67	361	0.0846868	0.99919
Extra-cellular pattern recognition	MSR1	8	rs10503575	G	A		45	33	12	0.683333		58	35	11	0.725962	0.558766		10	80	314	0.123762		10	110	311	0.150812	0.998635
Extra-cellular pattern recognition	MSR1	8	rs1993977	G	A		41	36	13	0.655556		53	38	13	0.692308	0.601852		11	85	308	0.132426		11	113	308	0.15625	0.993282
Extra-cellular pattern recognition	MSR1	8	rs10503574	C	A		6	33	50	0.252809		9	36	58	0.262136	0.795675		1	31	370	0.0410448		2	50	380	0.0625	0.984869
Extra-cellular pattern recognition	MSR1	8	rs17484273	A	G		5	29	56	0.216667		5	46	53	0.269231	0.647323		42	181	180	0.328784		40	193	198	0.316705	0.877446
Extra-cellular pattern recognition	MSR1	8	rs971594	C	G		2	24	64	0.155556		4	24	75	0.15534	0.759967		62	187	153	0.386816		70	208	154	0.402778	0.999931
Extra-cellular pattern recognition	MSR1	8	rs17677334	A	G		0	7	68	0.0466667		0	4	87	0.021978	0.977779		2	45	320	0.0667575		2	64	357	0.0803783	0.936501
Extra-cellular pattern recognition	MSR1	8	rs17484315	C	G		0	2	88	0.0111111		0	0	104	0	NA		2	38	364	0.0519802		1	48	383	0.0578704	0.955888
Extra-cellular pattern recognition	MSR1	8	rs3747531	G	C		0	11	79	0.0611111		1	16	87	0.0865385	0.983239		2	43	357	0.0584577		0	35	396	0.0406032	0.690512
Extra-cellular pattern recognition	MSR1	8	rs754331	A	G		6	35	49	0.261111		9	46	49	0.307692	0.962257		96	212	96	0.5		88	232	112	0.472222	0.522935
Extra-cellular pattern recognition	MSR1	8	rs13251251	A	C		0	2	88	0.0111111		0	1	103	0.00480769	0.998793		0	42	358	0.0525		2	54	373	0.0675991	0.999772
Extra-cellular pattern recognition	MSR1	8	rs3789015	G	A		0	9	67	0.0592105		0	11	81	0.0597826	0.839569		1	32	335	0.0461957		0	25	398	0.0295508	0.826696
Extra-cellular pattern recognition	MSR1	8	rs433235	G	A		14	51	24	0.44382		15	41	48	0.341346	0.679038		2	49	352	0.0657568		2	69	361	0.0844907	0.874889
Extra-cellular pattern recognition	TLR4	9	rs10759932	C	T		9	28	53	0.255556		2	42	59	0.223301	0.374308		10	89	305	0.134901		3	114	315	0.138889	0.214586
Extra-cellular pattern recognition	TLR4	9	rs5030728	A	G		0	29	61	0.161111		2	29	73	0.158654	0.945469		32	161	211	0.278465		49	177	205	0.319026	0.726744
Extra-cellular pattern recognition	TLR4	9	rs4986790	G	A		0	10	80	0.0555556		1	9	94	0.0528846	0.780425		1	55	348	0.0705446		1	40	391	0.0486111	0.999881
Extra-cellular pattern recognition	TLR4	9	rs11536889	C	G		0	12	78	0.0666667		0	3	101	0.0144231	0.989084		15	89	300	0.147277		12	96	324	0.138889	0.621308
Extra-cellular pattern recognition	TLR4	9	rs7873784	C	G		4	22	63	0.168539		4	48	52	0.269231	0.413794		9	103	292	0.149752		11	112	309	0.155093	0.98782
Intra-cellular anti-viral molecules	RNASEL	1	rs11807829	C	T		4	25	47	0.217105		2	29	61	0.179348	0.878687		45	165	160	0.344595		54	177	192	0.336879	0.657007
Intra-cellular anti-viral molecules	RNASEL	1	rs2274509	G	A		7	37	32	0.335526		10	40	42	0.326087	0.997352		49	185	136	0.382432		63	214	146	0.401891	0.747405
Intra-cellular anti-viral molecules	RNASEL	1	rs533259	A	G		2	29	45	0.217105		5	36	51	0.25	0.956134		1	44	325	0.0621622		3	42	378	0.0567376	0.690068
Intra-cellular anti-viral molecules	RNASEL	1	rs627839	T	G		11	42	37	0.355556		23	47	33	0.451456	0.852577		88	196	119	0.461538		107	202	121	0.483721	0.683547
Intra-cellular anti-viral molecules	RNASEL	1	rs627928	A	C		40	41	9	0.672222		45	38	4	0.735632	0.69859		78	205	119	0.449005		54	212	116	0.418848	0.150015
Intra-cellular anti-viral molecules	RNASEL	1	rs672527	T	C		0	12	78	0.0666667		3	13	88	0.0913462	0.40607		26	173	205	0.278465		36	171	225	0.28125	0.954203
Intra-cellular anti-viral molecules	RNASEL	1	rs486907	A	G		0	18	58	0.118421		3	17	72	0.125	0.66022		41	183	146	0.358108		59	204	160	0.380615	0.946112
Intra-cellular anti-viral molecules	EIF2AK2	2	rs4648237	A	T		0	0	89	0		0	2	101	0.00970874	0.99511		2	45	354	0.0610973		3	41	385	0.0547786	0.661871
Intra-cellular anti-viral molecules	EIF2AK2	2	rs3770768	A	G		2	10	64	0.0921053		2	9	81	0.0706522	0.489059		11	86	271	0.146739		6	90	327	0.120567	0.998824
Intra-cellular anti-viral molecules	EIF2AK2	2	rs4670185	G	A		0	2	74	0.0131579		0	2	90	0.0108696	0.994521		2	43	325	0.0635135		4	49	370	0.0673759	0.635763
Intra-cellular anti-viral molecules	EIF2AK2	2	rs4648186	A	G		1	13	76	0.0833333		1	14	89	0.0769231	0.945078		13	98	293	0.153465		8	115	309	0.15162	0.869376
Intra-cellular anti-viral molecules	EIF2AK2	2	rs4648184	T	A		3	22	65	0.155556		4	36	64	0.211538	0.962273		0	29	374	0.0359801		0	24	408	0.0277778	0.84246
Intra-cellular anti-viral molecules	EIF2AK2	2	rs2287350	G	A		1	23	66	0.138889		0	19	84	0.092233	0.617089		55	205	144	0.389851		67	215	150	0.403935	0.885399
Intra-cellular anti-viral molecules	EIF2AK2	2	rs2373114	A	G		14	35	26	0.42		14	43	33	0.394444	1		5	49	314	0.080163		3	61	357	0.0795724	0.988304
Intra-cellular anti-viral molecules	EIF2AK2	2	rs2270414	A	G		13	44	33	0.388889		12	47	45	0.341346	0.99934		86	208	109	0.471464		110	208	113	0.49652	0.877921
Intra-cellular anti-viral molecules	EIF2AK2	2	rs2307466	C	G		0	1	89	0.00555556		0	2	102	0.00961538	0.995157		2	46	356	0.0618812		2	52	377	0.0649652	0.995075
Intra-cellular anti-viral molecules	EIF2AK2	2	rs12620426	T	A		3	18	53	0.162162		0	20	72	0.108696	0.543341		50	177	141	0.376359		68	211	142	0.412114	0.88305
Intra-cellular anti-viral molecules	EIF2AK2	2	rs4233921	A	G		10	35	45	0.305556		10	48	46	0.326923	0.939249		49	182	173	0.346535		55	190	187	0.347222	0.909118
Intra-cellular anti-viral molecules	OAS1	12	rs2158390	C	G		0	6	70	0.0394737		0	6	85	0.032967	0.950149		13	139	216	0.224185		21	149	252	0.226303	0.992737
Intra-cellular anti-viral molecules	OAS1	12	rs3741981	T	C		5	27	58	0.205556		7	32	65	0.221154	0.760547		148	186	70	0.596535		117	219	96	0.524306	0.971742
Intra-cellular anti-viral molecules	OAS1	12	rs2285934	A	C		28	25	23	0.532895		26	49	17	0.548913	0.876749		42	151	177	0.317568		63	197	163	0.381797	0.981164
Intra-cellular anti-viral molecules	OAS1	12	rs10774671	G	A		33	43	14	0.605556		40	48	16	0.615385	0.983923		47	166	191	0.321782		67	201	163	0.388631	0.96349
Intra-cellular anti-viral molecules	OAS1	12	rs1051042	G	C		1	9	66	0.0723684		0	16	76	0.0869565	0.683157		41	154	175	0.318919		62	194	167	0.375887	0.947954
Intra-cellular anti-viral molecules	OAS2	12	rs10850109	A	G		1	17	72	0.105556		2	22	80	0.125	0.974216		18	131	255	0.206683		22	132	278	0.203704	0.708308
Intra-cellular anti-viral molecules	OAS2	12	rs11513733	A	T		0	4	72	0.0263158		0	3	88	0.0164835	0.987509		6	71	293	0.112162		9	88	325	0.125592	0.78628
Intra-cellular anti-viral molecules	OAS2	12	rs12814926	A	G		5	35	35	0.3		8	42	42	0.315217	0.925404		22	141	205	0.251359		19	138	266	0.208038	0.989712
Intra-cellular anti-viral molecules	OAS2	12	rs2072138	G	C		3	33	40	0.256579		3	32	57	0.206522	0.911353		33	137	198	0.275815		32	157	234	0.261229	0.858472
Intra-cellular anti-viral molecules	OAS2	12	rs1293767	C	G		1	15	73	0.0955056		1	14	89	0.0769231	0.945078		40	148	216	0.282178		53	194	185	0.347222	0.990597
Intra-cellular anti-viral molecules	OAS2	12	rs1293766	C	A		0	6	70	0.0394737		0	10	82	0.0543478	0.866161		12	112	244	0.184783		18	118	285	0.182898	0.684899
Intra-cellular anti-viral molecules	OAS2	12	rs1293764	A	G		1	29	60	0.172222		2	24	77	0.135922	0.998372		40	147	214	0.283042		53	193	185	0.346868	0.985371
Intra-cellular anti-viral molecules	OAS2	12	rs757402	C	A		1	30	59	0.177778		2	23	79	0.129808	0.98906		35	156	213	0.279703		53	192	187	0.344907	0.971183
Intra-cellular anti-viral molecules	OAS2	12	rs1293762	A	C		5	23	62	0.183333		4	30	70	0.182692	0.971532		88	186	129	0.449132		99	214	119	0.476852	0.994523
Intra-cellular anti-viral molecules	OAS2	12	rs2239193	G	A		0	16	74	0.0888889		0	16	88	0.0769231	0.716498		2	57	345	0.075495		1	52	378	0.062645	0.906246
Intra-cellular anti-viral molecules	OAS2	12	rs1293747	A	G		2	32	42	0.236842		5	36	51	0.25	0.956134		23	135	211	0.245257		24	133	266	0.213948	0.653987
Intra-cellular anti-viral molecules	OAS2	12	rs916973	G	A		2	12	76	0.0888889		1	19	84	0.100962	0.998923		0	64	340	0.0792079		4	77	350	0.0986079	0.99728
Intra-cellular anti-viral molecules	OAS2	12	rs15895	A	G		2	16	72	0.111111		2	13	89	0.0817308	0.644		40	166	198	0.304455		66	202	164	0.386574	0.978855
Intra-cellular anti-viral molecules	OAS2	12	rs13311	A	C		0	42	48	0.233333		0	55	49	0.264423	0.00677289		26	215	163	0.330446		9	230	193	0.287037	4.72443e-06
Intra-cellular anti-viral molecules	OAS2	12	rs1058480	G	C		2	16	72	0.111111		2	13	89	0.0817308	0.644		41	165	197	0.306452		67	203	162	0.390046	0.98348
Intra-cellular anti-viral molecules	OAS2	12	rs11066465	A	G		0	3	87	0.0166667		0	6	98	0.0288462	0.956423		2	57	345	0.075495		1	47	384	0.056713	0.965515
Intra-cellular anti-viral molecules	OAS2	12	rs1293745	T	C		2	25	63	0.161111		7	29	68	0.206731	0.596515		23	149	231	0.241935		28	135	269	0.221065	0.422253
NFKB signaling	NFKB1	4	rs3774934	A	G		0	7	83	0.0388889		0	3	101	0.0144231	0.989084		10	86	306	0.131841		4	81	347	0.103009	0.975949
NFKB signaling	NFKB1	4	rs4648006	A	G		1	16	58	0.12		3	15	73	0.115385	0.55914		0	33	336	0.0447154		0	43	377	0.0511905	0.559893
NFKB signaling	NFKB1	4	rs13117745	A	G		9	46	34	0.359551		8	37	59	0.254808	0.904733		3	116	285	0.15099		11	112	309	0.155093	0.98782
NFKB signaling	NFKB1	4	rs230541	G	A		14	41	35	0.383333		16	55	33	0.418269	0.821219		58	203	142	0.395782		72	211	149	0.41088	0.991468
NFKB signaling	NFKB1	4	rs1801	G	C		8	30	52	0.255556		9	38	57	0.269231	0.879676		45	197	161	0.356079		57	203	172	0.366898	0.985808
NFKB signaling	NFKB1	4	rs4648037	G	A		0	15	75	0.0833333		1	14	89	0.0769231	0.945078		0	31	373	0.0383663		0	35	397	0.0405093	0.69113
NFKB signaling	NFKB1	4	rs4648072	G	A		1	7	82	0.05		0	10	94	0.0480769	0.88138		0	6	398	0.00742574		0	10	422	0.0115741	0.97115
NFKB signaling	NFKB1	4	rs4648127	A	G		0	5	84	0.0280899		0	2	101	0.00970874	0.99511		0	37	365	0.0460199		2	47	381	0.0593023	0.961712
NFKB signaling	NFKB1	4	rs230547	T	C		1	16	59	0.118421		1	31	60	0.179348	0.531164		7	76	287	0.121622		2	82	339	0.101655	0.596917
NFKB signaling	NFKB1	4	rs1609798	A	G		0	18	58	0.118421		1	21	70	0.125	0.95194		41	162	167	0.32973		38	183	201	0.306872	0.960865
NFKB signaling	IKBKB	8	rs3747811	A	T		0	25	65	0.138889		4	19	81	0.129808	0.500245		93	212	98	0.493797		86	214	132	0.446759	0.999522
NFKB signaling	IKBKB	8	rs5029748	A	C		0	11	79	0.0611111		1	10	93	0.0576923	0.818672		28	165	210	0.274194		25	166	241	0.25	0.93521
NFKB signaling	IKBKB	8	rs4560769	G	A		51	35	4	0.761111		56	42	6	0.740385	0.933744		1	63	339	0.0806452		4	64	364	0.0833333	0.916218
NFKB signaling	IKBKB	8	rs17875671	G	A		0	3	73	0.0197368		0	1	91	0.00543478	0.998635		1	54	315	0.0756757		2	60	361	0.0756501	0.977143
NFKB signaling	IKBKB	8	rs10958713	A	G		0	13	76	0.0730337		1	11	92	0.0625	0.854947		50	199	152	0.372818		45	197	189	0.332947	0.912609
NFKB signaling	IKBKB	8	rs6474387	A	G		41	37	12	0.661111		39	51	13	0.626214	0.917154		4	53	346	0.0756824		5	60	367	0.0810185	0.685592
NFKB signaling	IKBKB	8	rs2272732	A	G		45	40	5	0.722222		47	48	9	0.682692	0.89277		5	84	315	0.116337		12	82	338	0.122685	0.305823
NFKB signaling	CHUK	10	rs17729417	A	G		1	23	66	0.138889		1	24	79	0.125	0.911788		0	36	368	0.0445545		0	33	399	0.0381944	0.720635
NFKB signaling	CHUK	10	rs7923726	C	A		16	35	39	0.372222		7	50	47	0.307692	0.635057		102	225	77	0.530941		111	223	98	0.515046	0.886821
NFKB signaling	CHUK	10	rs11591741	C	G		1	21	68	0.127778		1	17	86	0.0913462	0.994266		58	215	130	0.41067		78	220	134	0.435185	0.869692
NFKB signaling	CHUK	10	rs2230804	G	A		8	35	47	0.283333		5	32	67	0.201923	0.950277		91	228	85	0.507426		102	220	110	0.490741	0.962278
NFKB signaling	CHUK	10	rs11595324	G	A		0	1	89	0.00555556		0	1	103	0.00480769	0.998793		0	23	381	0.0284653		1	30	400	0.037123	0.944368
NFKB signaling	CHUK	10	rs12247992	T	C		16	36	24	0.447368		31	44	17	0.576087	0.990104		1	40	329	0.0567568		0	46	377	0.0543735	0.51619
NFKB signaling	RELA	11	rs11227247	C	A		8	40	42	0.311111		6	47	50	0.286408	0.689736		8	92	304	0.133663		4	92	335	0.116009	0.815678
NFKB signaling	RELA	11	rs11820062	A	G		16	42	18	0.486842		13	38	41	0.347826	0.833683		102	190	77	0.533875		112	220	91	0.524823	0.824087
NFKB signaling	NFKBIA	14	rs696	A	G		37	43	10	0.65		36	56	11	0.621359	0.526938		55	198	150	0.382134		69	207	156	0.399306	0.999856
NFKB signaling	NFKBIA	14	rs3138053	G	A		4	22	64	0.166667		3	40	60	0.223301	0.657352		31	148	225	0.259901		23	185	224	0.267361	0.369738
Selenoproteins	2012-09-15	1	rs5845	A	G		13	51	12	0.506579		27	42	23	0.521739	0.84593		21	124	225	0.224324		24	144	255	0.22695	0.912308
Selenoproteins	2012-09-15	1	rs2783974	A	G		0	2	74	0.0131579		0	5	87	0.0271739	0.965686		4	86	280	0.127027		3	82	338	0.104019	0.82133
Selenoproteins	2012-09-15	1	rs486133	C	T		5	42	28	0.346667		12	37	43	0.331522	0.824009		18	118	234	0.208108		22	133	268	0.20922	0.778696
Selenoproteins	2012-09-15	1	rs561104	G	A		3	28	45	0.223684		4	31	57	0.211957	0.99826		77	157	136	0.42027		58	206	159	0.380615	0.891511
Selenoproteins	2012-09-15	1	rs578851	A	G		4	32	40	0.263158		5	27	60	0.201087	0.853208		2	42	326	0.0621622		6	63	354	0.0886525	0.60779
Selenoproteins	SELS	15	rs12438654	G	C		0	3	73	0.0197368		0	1	91	0.00543478	0.998635		0	29	341	0.0391892		0	25	398	0.0295508	0.826696
Selenoproteins	SELS	15	rs9874	G	A		18	37	35	0.405556		16	58	30	0.432692	0.615253		9	98	297	0.143564		15	94	323	0.143519	0.307271
Selenoproteins	SELS	15	rs4965373	A	G		3	9	64	0.0986842		2	14	76	0.0978261	0.737396		33	167	170	0.314865		45	172	206	0.309693	0.778793
Selenoproteins	SELS	15	rs4965814	G	A		54	25	9	0.755682		57	41	6	0.745192	0.962012		13	119	272	0.179455		22	116	294	0.185185	0.312012
