# Supplementary material for: Association of the Innate Immunity and Inflammation Pathway with Advanced Prostate Cancer Risk
Source: PLoS One. 2012 Dec 14;7(12):e51680. doi: 10.1371/journal.pone.0051680 (PMC3522730; doi:10.1371/journal.pone.0051680)
Supplement: Table S2 — Association of all SNPs analyzed with advanced prostate cancer risk. The next 3 Excel sheets contain the results of the analyses for the whole sample (Overall) and stratified by ethnicities: African Americans and Caucasians. OR: Odds Ratio; 95% CI: 95% confidence interval; P-value: P-value of the Wald test of association of the heterozygote or rare homozygote genotypes compared to the common homozygote genotype or P-value of the allelic trend test. (XLSX) [file pone.0051680.s002.xlsx]

## Sheet: 121015_SuppTable2
Title	Association of all SNPs analyzed with advanced prostate cancer risk
	The next 3 excel sheets contain the results of the analyses for the whole sample (Overall) and stratified by ethnicities: African Americans and Caucasians
OR	Odds Ratio
95% CI	95% confidence interval
Pvalue	P-value of the Wald test of association of the heterzygote or rare homozygote genotypes compared to the common homozygote genotype (Ref) or Pvalue of the allelic trend test

## Sheet: Overall
gene (chromosome)	SNP		OR (95% CI)	P-value
IL10 (1)	rs3024498	AA	1 (Ref)	-
		AG	0.99 (0.75, 1.31)	0.96114
		GG	0.8 (0.44, 1.41)	0.434343
		trend (G)	0.94 (0.76, 1.17)	0.596261
IL10 (1)	rs3024496	TT	1 (Ref)	-
		TC	1.12 (0.83, 1.51)	0.451383
		CC	1.37 (0.95, 1.98)	0.0906129
		trend (C)	1.17 (0.97, 1.4)	0.095792
IL10 (1)	rs3024509	TT	1 (Ref)	-
		TC	1.26 (0.82, 1.93)	0.295038
		CC	2.37 (0.23, 51.11)	0.482719
		trend (C)	1.29 (0.86, 1.93)	0.222599
IL10 (1)	rs3024493	GG	1 (Ref)	-
		GT	1.22 (0.89, 1.65)	0.211988
		TT	1.32 (0.57, 3.09)	0.511232
		trend (T)	1.19 (0.92, 1.55)	0.180056
IL10 (1)	rs3024492	TT	1 (Ref)	-
		TA	1.09 (0.82, 1.45)	0.536229
		AA	0.76 (0.41, 1.38)	0.367008
		trend (A)	0.98 (0.79, 1.23)	0.877736
IL10 (1)	rs1554286	CC	1 (Ref)	-
		CT	1.23 (0.93, 1.63)	0.145083
		TT	0.86 (0.49, 1.49)	0.593345
		trend (T)	1.07 (0.86, 1.32)	0.561491
IL10 (1)	rs1518110	GG	1 (Ref)	-
		GT	1.24 (0.94, 1.62)	0.127261
		TT	0.95 (0.57, 1.58)	0.848364
		trend (T)	1.09 (0.88, 1.34)	0.429656
IL10 (1)	rs3021094	AA	1 (Ref)	-
		AC	0.95 (0.65, 1.38)	0.775691
		CC	NA (NA, NA)	NA
		trend (C)	0.87 (0.6, 1.25)	0.452608
IL12RB2 (1)	rs10889680	AA	1 (Ref)	-
		AT	0.89 (0.65, 1.2)	0.438235
		TT	0.77 (0.41, 1.46)	0.429126
		trend (T)	0.88 (0.69, 1.13)	0.327981
IL12RB2 (1)	rs12131065	GG	1 (Ref)	-
		GA	0.85 (0.65, 1.11)	0.237173
		AA	0.81 (0.5, 1.32)	0.397804
		trend (A)	0.88 (0.71, 1.08)	0.220965
IL12RB2 (1)	rs3790558	CC	1 (Ref)	-
		CA	0.98 (0.71, 1.35)	0.884119
		AA	1.16 (0.8, 1.67)	0.430433
		trend (A)	1.08 (0.9, 1.3)	0.41601
IL12RB2 (1)	rs10489627	AA	1 (Ref)	-
		AG	1.1 (0.83, 1.45)	0.520176
		GG	1.01 (0.7, 1.46)	0.969495
		trend (G)	1.02 (0.85, 1.22)	0.847475
IL12RB2 (1)	rs2066446	AA	1 (Ref)	-
		AG	1.11 (0.85, 1.44)	0.455429
		GG	1.13 (0.55, 2.32)	0.731707
		trend (G)	1.09 (0.87, 1.37)	0.443754
IL12RB2 (1)	rs2201584	GG	1 (Ref)	-
		GA	1.04 (0.78, 1.38)	0.791808
		AA	0.99 (0.42, 2.28)	0.972805
		trend (A)	1.02 (0.8, 1.31)	0.843999
IL12RB2 (1)	rs17129789	AA	1 (Ref)	-
		AG	0.94 (0.72, 1.24)	0.684782
		GG	1 (0.48, 2.06)	0.994685
		trend (G)	0.96 (0.76, 1.21)	0.750286
IL12RB2 (1)	rs3790565	AA	1 (Ref)	-
		AG	0.88 (0.66, 1.17)	0.379194
		GG	1.06 (0.65, 1.72)	0.817673
		trend (G)	0.97 (0.78, 1.2)	0.779132
IL12RB2 (1)	rs12564159	CC	1 (Ref)	-
		CG	1.01 (0.77, 1.33)	0.922638
		GG	1.01 (0.66, 1.54)	0.970299
		trend (G)	1.01 (0.83, 1.22)	0.941635
IL12RB2 (1)	rs6685568	AA	1 (Ref)	-
		AG	0.98 (0.7, 1.38)	0.91453
		GG	0.93 (0.36, 2.3)	0.866943
		trend (G)	0.97 (0.73, 1.3)	0.862354
IL12RB2 (1)	rs2270614	GG	1 (Ref)	-
		GA	0.93 (0.69, 1.24)	0.603733
		AA	0.91 (0.64, 1.29)	0.598417
		trend (A)	0.95 (0.8, 1.14)	0.584318
IL6R (1)	rs8192284	AA	1 (Ref)	-
		AC	1.13 (0.85, 1.51)	0.393401
		CC	1.26 (0.84, 1.9)	0.265022
		trend (C)	1.13 (0.93, 1.37)	0.231563
IL18R1 (2)	rs11465567	AA	1 (Ref)	-
		AG	1.2 (0.87, 1.66)	0.269143
		GG	0.78 (0.28, 2.05)	0.612803
		trend (G)	1.09 (0.83, 1.44)	0.520843
IL18R1 (2)	rs2287037	GG	1 (Ref)	-
		GA	1.21 (0.93, 1.59)	0.154272
		AA	1.34 (0.92, 1.94)	0.122645
		trend (A)	1.17 (0.98, 1.39)	0.0788212
IL18R1 (2)	rs9308857	GG	1 (Ref)	-
		GA	0.86 (0.65, 1.14)	0.297383
		AA	0.86 (0.6, 1.24)	0.428467
		trend (A)	0.92 (0.77, 1.1)	0.355664
IL18R1 (2)	rs11465572	CC	1 (Ref)	-
		CA	1.17 (0.85, 1.61)	0.330194
		AA	NA (NA, NA)	NA
		trend (A)	1.17 (0.85, 1.61)	0.330093
IL18R1 (2)	rs11465576	AA	1 (Ref)	-
		AG	1.04 (0.69, 1.56)	0.852048
		GG	1.07 (0.04, 27.33)	0.959517
		trend (G)	1.04 (0.7, 1.54)	0.847445
IL18R1 (2)	rs1362348	CC	1 (Ref)	-
		CG	0.86 (0.65, 1.14)	0.297913
		GG	0.87 (0.61, 1.25)	0.464058
		trend (G)	0.92 (0.77, 1.1)	0.384444
IL18R1 (2)	rs11465596	CC	1 (Ref)	-
		CA	1.28 (0.93, 1.78)	0.133613
		AA	0.47 (0.1, 1.72)	0.280676
		trend (A)	1.14 (0.85, 1.53)	0.39001
IL18R1 (2)	rs11465597	AA	1 (Ref)	-
		AG	1.22 (0.89, 1.67)	0.226335
		GG	0.85 (0.28, 2.47)	0.763934
		trend (G)	1.13 (0.86, 1.5)	0.375118
IL18R1 (2)	rs7579737	AA	1 (Ref)	-
		AG	1.09 (0.84, 1.41)	0.531645
		GG	1.17 (0.76, 1.81)	0.480877
		trend (G)	1.08 (0.9, 1.31)	0.403051
IL18R1 (2)	rs7558013	CC	1 (Ref)	-
		CA	1.1 (0.83, 1.45)	0.499657
		AA	0.8 (0.43, 1.46)	0.468594
		trend (A)	1 (0.81, 1.25)	0.984821
IL18R1 (2)	rs11465623	CC	1 (Ref)	-
		CA	1.36 (0.94, 1.97)	0.102925
		AA	1.2 (0.33, 4.34)	0.77984
		trend (A)	1.29 (0.93, 1.79)	0.125393
IL18R1 (2)	rs3213733	CC	1 (Ref)	-
		CA	0.74 (0.56, 0.98)	0.0332225
		AA	0.91 (0.48, 1.72)	0.770889
		trend (A)	0.82 (0.66, 1.03)	0.0847749
IL18R1 (2)	rs1035130	GG	1 (Ref)	-
		GA	1.15 (0.89, 1.49)	0.293322
		AA	1.44 (0.88, 2.38)	0.1508
		trend (A)	1.18 (0.96, 1.43)	0.109157
IL18R1 (2)	rs2241116	CC	1 (Ref)	-
		CA	1.1 (0.83, 1.46)	0.502271
		AA	1.35 (0.66, 2.79)	0.415637
		trend (A)	1.12 (0.89, 1.42)	0.336533
IL18R1 (2)	rs6706002	GG	1 (Ref)	-
		GA	0.97 (0.72, 1.32)	0.868092
		AA	1.01 (0.7, 1.48)	0.938536
		trend (A)	1 (0.83, 1.21)	0.959831
IL18R1 (2)	rs1568681	AA	1 (Ref)	-
		AG	0.98 (0.74, 1.3)	0.904249
		GG	0.57 (0.3, 1.03)	0.0665974
		trend (G)	0.87 (0.69, 1.08)	0.200984
IL1B (2)	rs1143643	GG	1 (Ref)	-
		GA	1.12 (0.85, 1.48)	0.429037
		AA	1.19 (0.78, 1.82)	0.423162
		trend (A)	1.1 (0.9, 1.34)	0.343754
IL1B (2)	rs1143634	GG	1 (Ref)	-
		GA	0.93 (0.71, 1.2)	0.571397
		AA	1.14 (0.61, 2.16)	0.680305
		trend (A)	0.98 (0.79, 1.22)	0.856955
IL1B (2)	rs1143627	TT	1 (Ref)	-
		TC	0.78 (0.59, 1.03)	0.0774811
		CC	1.02 (0.68, 1.53)	0.926401
		trend (C)	0.95 (0.78, 1.15)	0.577157
IL1B (2)	rs1143623	CC	1 (Ref)	-
		CG	0.77 (0.59, 1.01)	0.0593572
		GG	0.93 (0.54, 1.6)	0.78523
		trend (G)	0.86 (0.7, 1.06)	0.15976
IL1RN (2)	rs3087263	GG	1 (Ref)	-
		GA	0.82 (0.57, 1.17)	0.272031
		AA	1.11 (0.26, 4.71)	0.887477
		trend (A)	0.86 (0.62, 1.19)	0.359741
IL1RN (2)	rs380092	AA	1 (Ref)	-
		AT	0.98 (0.74, 1.29)	0.866538
		TT	0.82 (0.55, 1.22)	0.321765
		trend (T)	0.92 (0.76, 1.11)	0.387344
IL1RN (2)	rs4252019	CC	1 (Ref)	-
		CT	0.95 (0.71, 1.28)	0.737704
		TT	0.85 (0.42, 1.68)	0.645739
		trend (T)	0.94 (0.73, 1.2)	0.616757
IL1RN (2)	rs579543	CC	1 (Ref)	-
		CT	0.89 (0.67, 1.17)	0.393134
		TT	0.75 (0.44, 1.27)	0.292859
		trend (T)	0.88 (0.71, 1.08)	0.217811
IL1RN (2)	rs315951	CC	1 (Ref)	-
		CG	1.07 (0.82, 1.4)	0.626995
		GG	0.99 (0.63, 1.54)	0.957343
		trend (G)	1.02 (0.84, 1.24)	0.834218
IL1RN (2)	rs4252041	CC	1 (Ref)	-
		CT	1.04 (0.62, 1.75)	0.869133
		TT	NA (NA, NA)	NA
		trend (T)	1.18 (0.72, 1.92)	0.507095
IL1RN (2)	rs9005	GG	1 (Ref)	-
		GA	0.92 (0.71, 1.2)	0.551942
		AA	0.67 (0.41, 1.09)	0.110809
		trend (A)	0.86 (0.71, 1.05)	0.14899
IL12A (3)	rs2243123	AA	1 (Ref)	-
		AG	1.22 (0.94, 1.6)	0.13442
		GG	1.61 (0.99, 2.64)	0.0559146
		trend (G)	1.25 (1.03, 1.52)	0.0270658
IL12A (3)	rs583911	AA	1 (Ref)	-
		AG	0.95 (0.72, 1.25)	0.70399
		GG	0.93 (0.63, 1.36)	0.691799
		trend (G)	0.96 (0.8, 1.15)	0.653666
IL12A (3)	rs2243136	AA	1 (Ref)	-
		AG	0.74 (0.54, 1.01)	0.0578758
		GG	0.69 (0.37, 1.26)	0.232526
		trend (G)	0.78 (0.62, 0.99)	0.0382235
IL12A (3)	rs2243147	AA	1 (Ref)	-
		AG	1.14 (0.86, 1.5)	0.367484
		GG	1.14 (0.8, 1.63)	0.459886
		trend (G)	1.08 (0.91, 1.28)	0.397176
TGFBR2 (3)	rs3087465	GG	1 (Ref)	-
		GA	1 (0.76, 1.31)	0.97993
		AA	0.92 (0.58, 1.47)	0.736345
		trend (A)	0.97 (0.79, 1.19)	0.801198
TGFBR2 (3)	rs1835538	GG	1 (Ref)	-
		GA	1.12 (0.84, 1.5)	0.436183
		AA	1.07 (0.74, 1.53)	0.722885
		trend (A)	1.04 (0.87, 1.25)	0.65169
TGFBR2 (3)	rs9790292	GG	1 (Ref)	-
		GA	1.02 (0.77, 1.35)	0.90158
		AA	0.86 (0.59, 1.25)	0.430736
		trend (A)	0.94 (0.79, 1.13)	0.512901
TGFBR2 (3)	rs1036095	CC	1 (Ref)	-
		CG	0.87 (0.67, 1.13)	0.299797
		GG	0.9 (0.56, 1.42)	0.635854
		trend (G)	0.91 (0.75, 1.11)	0.359434
TGFBR2 (3)	rs11709624	GG	1 (Ref)	-
		GC	1.01 (0.78, 1.31)	0.949865
		CC	1.03 (0.66, 1.6)	0.896013
		trend (C)	1.01 (0.84, 1.23)	0.900272
TGFBR2 (3)	rs4522809	GG	1 (Ref)	-
		GA	1 (0.74, 1.35)	0.992966
		AA	1.02 (0.72, 1.45)	0.913882
		trend (A)	1.01 (0.85, 1.2)	0.914828
TGFBR2 (3)	rs6809777	GG	1 (Ref)	-
		GA	0.93 (0.72, 1.2)	0.584654
		AA	1.43 (0.91, 2.26)	0.126047
		trend (A)	1.08 (0.89, 1.3)	0.443534
TGFBR2 (3)	rs12490899	GG	1 (Ref)	-
		GA	0.7 (0.42, 1.15)	0.163823
		AA	2.13 (0.2, 46.12)	0.537966
		trend (A)	0.78 (0.49, 1.24)	0.297786
TGFBR2 (3)	rs1431131	TT	1 (Ref)	-
		TA	0.9 (0.69, 1.18)	0.451117
		AA	0.92 (0.6, 1.4)	0.691356
		trend (A)	0.94 (0.78, 1.13)	0.514418
TGFBR2 (3)	rs11129421	GG	1 (Ref)	-
		GA	1.03 (0.79, 1.34)	0.842152
		AA	0.84 (0.55, 1.28)	0.429115
		trend (A)	0.95 (0.79, 1.15)	0.612266
TGFBR2 (3)	rs12493607	CC	1 (Ref)	-
		CG	0.82 (0.62, 1.07)	0.136113
		GG	0.9 (0.59, 1.39)	0.648639
		trend (G)	0.9 (0.74, 1.09)	0.282923
TGFBR2 (3)	rs2082224	GG	1 (Ref)	-
		GA	0.81 (0.62, 1.06)	0.122759
		AA	0.97 (0.55, 1.7)	0.903394
		trend (A)	0.89 (0.72, 1.09)	0.256935
TGFBR2 (3)	rs1872978	GG	1 (Ref)	-
		GA	0.86 (0.63, 1.17)	0.336812
		AA	0.77 (0.25, 2.23)	0.627778
		trend (A)	0.86 (0.65, 1.14)	0.293814
TGFBR2 (3)	rs1019855	AA	1 (Ref)	-
		AG	1.04 (0.78, 1.4)	0.776324
		GG	1.13 (0.54, 2.37)	0.751966
		trend (G)	1.05 (0.82, 1.34)	0.691761
TGFBR2 (3)	rs3773634	AA	1 (Ref)	-
		AG	1.02 (0.79, 1.33)	0.877605
		GG	0.89 (0.59, 1.34)	0.579523
		trend (G)	0.97 (0.81, 1.16)	0.72631
TGFBR2 (3)	rs995435	GG	1 (Ref)	-
		GA	0.88 (0.67, 1.15)	0.344242
		AA	0.89 (0.57, 1.39)	0.615049
		trend (A)	0.92 (0.76, 1.11)	0.391144
TGFBR2 (3)	rs6792117	AA	1 (Ref)	-
		AG	1.2 (0.89, 1.62)	0.226039
		GG	0.98 (0.69, 1.38)	0.903995
		trend (G)	0.99 (0.84, 1.18)	0.934981
TGFBR2 (3)	rs3773640	AA	1 (Ref)	-
		AT	1.12 (0.86, 1.45)	0.402603
		TT	1.05 (0.59, 1.86)	0.863087
		trend (T)	1.08 (0.87, 1.32)	0.493424
TGFBR2 (3)	rs3773644	CC	1 (Ref)	-
		CT	1.18 (0.9, 1.55)	0.234453
		TT	0.98 (0.68, 1.41)	0.902506
		trend (T)	1.02 (0.86, 1.22)	0.811515
TGFBR2 (3)	rs3773649	GG	1 (Ref)	-
		GA	1.03 (0.79, 1.33)	0.843885
		AA	0.88 (0.52, 1.49)	0.640336
		trend (A)	0.98 (0.8, 1.2)	0.867975
TGFBR2 (3)	rs3773651	AA	1 (Ref)	-
		AG	1.44 (0.9, 2.33)	0.132459
		GG	NA (NA, NA)	NA
		trend (G)	1.55 (0.98, 2.46)	0.0587121
TGFBR2 (3)	rs3773652	GG	1 (Ref)	-
		GA	1.06 (0.78, 1.45)	0.714045
		AA	0.86 (0.59, 1.25)	0.425905
		trend (A)	0.93 (0.77, 1.12)	0.438652
TGFBR2 (3)	rs2043136	AA	1 (Ref)	-
		AG	1.12 (0.86, 1.45)	0.395297
		GG	1.17 (0.71, 1.92)	0.538892
		trend (G)	1.1 (0.9, 1.34)	0.350549
TGFBR2 (3)	rs4955104	TT	1 (Ref)	-
		TA	1.03 (0.79, 1.35)	0.828172
		AA	1.16 (0.58, 2.3)	0.676611
		trend (A)	1.05 (0.84, 1.31)	0.692372
TGFBR2 (3)	rs1346907	GG	1 (Ref)	-
		GA	1.07 (0.81, 1.43)	0.637648
		AA	1.2 (0.85, 1.7)	0.309753
		trend (A)	1.09 (0.92, 1.3)	0.316162
TGFBR2 (3)	rs3773658	AA	1 (Ref)	-
		AG	0.83 (0.61, 1.13)	0.239997
		GG	1.83 (0.55, 7.04)	0.338645
		trend (G)	0.91 (0.69, 1.21)	0.527738
TGFBR2 (3)	rs876688	GG	1 (Ref)	-
		GA	0.86 (0.66, 1.11)	0.248805
		AA	0.69 (0.46, 1.02)	0.0665037
		trend (A)	0.84 (0.7, 1)	0.0558291
TGFBR2 (3)	rs9843942	GG	1 (Ref)	-
		GA	0.96 (0.73, 1.26)	0.755008
		AA	0.75 (0.51, 1.1)	0.141531
		trend (A)	0.88 (0.74, 1.06)	0.183678
TGFBR2 (3)	rs2276768	GG	1 (Ref)	-
		GA	0.86 (0.64, 1.16)	0.330198
		AA	0.27 (0.09, 0.68)	0.010524
		trend (A)	0.76 (0.58, 0.98)	0.0339854
TGFBR2 (3)	rs3773662	AA	1 (Ref)	-
		AG	0.65 (0.42, 0.98)	0.0439516
		GG	1.96 (0.58, 7.68)	0.292737
		trend (G)	0.82 (0.57, 1.17)	0.271635
TGFBR2 (3)	rs3773663	GG	1 (Ref)	-
		GA	0.93 (0.71, 1.22)	0.6034
		AA	0.82 (0.57, 1.18)	0.283448
		trend (A)	0.91 (0.76, 1.08)	0.291533
TGFBR2 (3)	rs304839	AA	1 (Ref)	-
		AT	1.02 (0.77, 1.34)	0.899704
		TT	1.01 (0.51, 2.02)	0.966537
		trend (T)	1.01 (0.81, 1.28)	0.905986
TGFBR2 (3)	rs11466536	GG	1 (Ref)	-
		GA	0.88 (0.55, 1.37)	0.563941
		AA	1.05 (0.12, 8.76)	0.964908
		trend (A)	0.9 (0.59, 1.36)	0.612136
IL2 (4)	rs2069776	AA	1 (Ref)	-
		AG	0.9 (0.69, 1.18)	0.449141
		GG	1.44 (0.89, 2.33)	0.13578
		trend (G)	1.06 (0.87, 1.29)	0.540362
IL2 (4)	rs2069779	GG	1 (Ref)	-
		GA	0.83 (0.54, 1.26)	0.376647
		AA	NA (NA, NA)	NA
		trend (A)	0.78 (0.52, 1.17)	0.225613
IL2 (4)	rs2069778	GG	1 (Ref)	-
		GA	1.01 (0.74, 1.38)	0.92873
		AA	1.38 (0.6, 3.29)	0.449854
		trend (A)	1.07 (0.82, 1.38)	0.62556
IL2 (4)	rs2069763	CC	1 (Ref)	-
		CA	1.04 (0.79, 1.38)	0.764899
		AA	0.94 (0.57, 1.53)	0.797963
		trend (A)	1 (0.81, 1.23)	0.993395
IL2 (4)	rs2069762	AA	1 (Ref)	-
		AC	1.17 (0.89, 1.54)	0.269732
		CC	0.77 (0.49, 1.21)	0.267033
		trend (C)	0.97 (0.8, 1.19)	0.796213
IL8 (4)	rs4073	TT	1 (Ref)	-
		TA	0.97 (0.72, 1.31)	0.830827
		AA	0.85 (0.6, 1.21)	0.38084
		trend (A)	0.93 (0.78, 1.1)	0.388329
IL8 (4)	rs2227307	TT	1 (Ref)	-
		TG	1.24 (0.91, 1.69)	0.16692
		GG	1.28 (0.9, 1.82)	0.177354
		trend (G)	1.13 (0.95, 1.35)	0.168288
IL8 (4)	rs2227306	GG	1 (Ref)	-
		GA	1.22 (0.92, 1.62)	0.170363
		AA	1.09 (0.75, 1.58)	0.641946
		trend (A)	1.07 (0.89, 1.28)	0.452599
IL8 (4)	rs2227543	GG	1 (Ref)	-
		GA	1.18 (0.89, 1.57)	0.250168
		AA	1.13 (0.78, 1.63)	0.511296
		trend (A)	1.08 (0.9, 1.29)	0.395503
IL12B (5)	rs2421047	GG	1 (Ref)	-
		GA	1.01 (0.78, 1.33)	0.921014
		AA	1.03 (0.62, 1.69)	0.914475
		trend (A)	1.01 (0.83, 1.24)	0.894043
IL12B (5)	rs919766	AA	1 (Ref)	-
		AC	0.7 (0.52, 0.95)	0.0215572
		CC	0.93 (0.4, 2.15)	0.865645
		trend (C)	0.78 (0.6, 1)	0.0526995
IL12B (5)	rs2853694	AA	1 (Ref)	-
		AC	1.03 (0.77, 1.37)	0.846389
		CC	1.11 (0.78, 1.58)	0.56561
		trend (C)	1.05 (0.88, 1.25)	0.578827
IL12B (5)	rs2569254	GG	1 (Ref)	-
		GA	1.08 (0.82, 1.42)	0.602685
		AA	1.01 (0.46, 2.2)	0.985228
		trend (A)	1.05 (0.83, 1.33)	0.670839
IL12B (5)	rs1433048	AA	1 (Ref)	-
		AG	0.9 (0.68, 1.21)	0.495844
		GG	0.61 (0.28, 1.25)	0.183837
		trend (G)	0.85 (0.67, 1.08)	0.197284
IL12B (5)	rs2546893	GG	1 (Ref)	-
		GA	1.06 (0.8, 1.41)	0.69375
		AA	1.21 (0.85, 1.72)	0.288587
		trend (A)	1.1 (0.92, 1.31)	0.302649
IL13 (5)	rs1800925	GG	1 (Ref)	-
		GA	1.14 (0.87, 1.49)	0.332986
		AA	1.01 (0.61, 1.66)	0.975915
		trend (A)	1.06 (0.87, 1.3)	0.546299
IL13 (5)	rs1295686	GG	1 (Ref)	-
		GA	1.04 (0.79, 1.37)	0.769345
		AA	1.18 (0.74, 1.88)	0.491207
		trend (A)	1.07 (0.87, 1.32)	0.526268
IL13 (5)	rs20541	GG	1 (Ref)	-
		GA	0.99 (0.76, 1.3)	0.959129
		AA	1.15 (0.6, 2.21)	0.670383
		trend (A)	1.02 (0.82, 1.27)	0.835924
IL13 (5)	rs1295683	GG	1 (Ref)	-
		GA	0.9 (0.67, 1.23)	0.520865
		AA	3.71 (0.89, 25.02)	0.103675
		trend (A)	1.01 (0.76, 1.34)	0.928413
IL4 (5)	rs2243248	AA	1 (Ref)	-
		AC	0.83 (0.59, 1.16)	0.271919
		CC	1.08 (0.2, 5.93)	0.922475
		trend (C)	0.85 (0.62, 1.17)	0.325859
IL4 (5)	rs2227282	CC	1 (Ref)	-
		CG	1.01 (0.77, 1.34)	0.924597
		GG	1.01 (0.65, 1.57)	0.975849
		trend (G)	1.01 (0.82, 1.23)	0.949493
IL4 (5)	rs2243263	CC	1 (Ref)	-
		CG	0.76 (0.56, 1.03)	0.0812456
		GG	0.72 (0.26, 1.89)	0.504735
		trend (G)	0.78 (0.6, 1.02)	0.0725255
IL4 (5)	rs2243266	CC	1 (Ref)	-
		CT	0.9 (0.69, 1.19)	0.480605
		TT	1.26 (0.66, 2.42)	0.488154
		trend (T)	0.99 (0.79, 1.24)	0.917938
IL5 (5)	rs2069812	GG	1 (Ref)	-
		GA	0.98 (0.74, 1.3)	0.89715
		AA	1.51 (1, 2.29)	0.0499518
		trend (A)	1.16 (0.96, 1.41)	0.129881
IFNGR1 (6)	rs3799488	AA	1 (Ref)	-
		AG	0.8 (0.57, 1.1)	0.168547
		GG	0.87 (0.3, 2.46)	0.793237
		trend (G)	0.83 (0.62, 1.1)	0.199409
IFNGR1 (6)	rs9376267	GG	1 (Ref)	-
		GA	0.75 (0.57, 0.97)	0.0278205
		AA	0.62 (0.33, 1.14)	0.13042
		trend (A)	0.76 (0.61, 0.95)	0.013457
IFNGR1 (6)	rs12204754	AA	1 (Ref)	-
		AG	1.14 (0.7, 1.86)	0.599721
		GG	NA (NA, NA)	NA
		trend (G)	1.14 (0.7, 1.86)	0.599632
IFNGR1 (6)	rs10457655	GG	1 (Ref)	-
		GA	1.28 (0.97, 1.7)	0.0812142
		AA	1.86 (0.98, 3.61)	0.059559
		trend (A)	1.32 (1.05, 1.65)	0.0170715
IFNGR1 (6)	rs1327474	AA	1 (Ref)	-
		AG	1.13 (0.84, 1.53)	0.431517
		GG	1.37 (0.92, 2.02)	0.120467
		trend (G)	1.16 (0.96, 1.41)	0.125035
IL17 (6)	rs4711998	GG	1 (Ref)	-
		GA	0.74 (0.57, 0.96)	0.0260132
		AA	0.96 (0.61, 1.52)	0.87076
		trend (A)	0.88 (0.72, 1.07)	0.194754
IL17 (6)	rs8193036	AA	1 (Ref)	-
		AG	0.95 (0.73, 1.24)	0.713594
		GG	1.28 (0.76, 2.16)	0.359402
		trend (G)	1.04 (0.85, 1.27)	0.721622
IL17 (6)	rs3819024	AA	1 (Ref)	-
		AG	0.78 (0.6, 1.02)	0.0684066
		GG	1.15 (0.77, 1.73)	0.495146
		trend (G)	0.98 (0.81, 1.17)	0.789366
IL17 (6)	rs3819025	GG	1 (Ref)	-
		GA	1.09 (0.72, 1.63)	0.690674
		AA	1.17 (0.05, 29.79)	0.910758
		trend (A)	1.09 (0.73, 1.61)	0.680927
IL17 (6)	rs7747909	GG	1 (Ref)	-
		GA	0.92 (0.7, 1.2)	0.540954
		AA	1.39 (0.8, 2.46)	0.242342
		trend (A)	1.04 (0.84, 1.28)	0.731523
IL17 (6)	rs1974226	GG	1 (Ref)	-
		GA	0.87 (0.66, 1.15)	0.330935
		AA	0.83 (0.41, 1.62)	0.576697
		trend (A)	0.88 (0.7, 1.11)	0.293243
IL17 (6)	rs16882180	GG	1 (Ref)	-
		GA	0.98 (0.75, 1.29)	0.901702
		AA	1.14 (0.74, 1.75)	0.544244
		trend (A)	1.04 (0.86, 1.26)	0.695813
IL17 (6)	rs2894798	GG	1 (Ref)	-
		GA	0.96 (0.73, 1.27)	0.775774
		AA	0.78 (0.52, 1.17)	0.232015
		trend (A)	0.9 (0.75, 1.09)	0.28868
TNFLTA (6)	rs2844482	GG	1 (Ref)	-
		GA	1.09 (0.82, 1.45)	0.553719
		AA	1.01 (0.41, 2.42)	0.990404
		trend (A)	1.06 (0.83, 1.36)	0.620499
TNFLTA (6)	rs1800683	GG	1 (Ref)	-
		GA	0.94 (0.72, 1.24)	0.676819
		AA	0.81 (0.53, 1.23)	0.33235
		trend (A)	0.91 (0.75, 1.11)	0.356334
TNFLTA (6)	rs2239704	CC	1 (Ref)	-
		CA	1.27 (0.96, 1.68)	0.0956649
		AA	0.94 (0.64, 1.37)	0.740161
		trend (A)	1.02 (0.85, 1.22)	0.820424
TNFLTA (6)	rs909253	AA	1 (Ref)	-
		AG	0.95 (0.72, 1.24)	0.698893
		GG	0.83 (0.54, 1.26)	0.383504
		trend (G)	0.92 (0.76, 1.12)	0.40565
TNFLTA (6)	rs3888136	TT	1 (Ref)	-
		TC	1.04 (0.8, 1.36)	0.769222
		CC	1.08 (0.66, 1.76)	0.746943
		trend (C)	1.04 (0.85, 1.27)	0.694186
TNFLTA (6)	rs2229092	AA	1 (Ref)	-
		AC	1.02 (0.68, 1.55)	0.909411
		CC	2.3 (0.45, 16.66)	0.33799
		trend (C)	1.11 (0.76, 1.61)	0.596531
TNFLTA (6)	rs1041981	CC	1 (Ref)	-
		CA	1.02 (0.78, 1.33)	0.867444
		AA	0.81 (0.54, 1.22)	0.32416
		trend (A)	0.94 (0.78, 1.13)	0.498964
TNFLTA (6)	rs1799964	AA	1 (Ref)	-
		AG	1.09 (0.83, 1.42)	0.547884
		GG	0.99 (0.52, 1.89)	0.983746
		trend (G)	1.05 (0.84, 1.31)	0.665329
TNFLTA (6)	rs1799724	CC	1 (Ref)	-
		CT	1.27 (0.91, 1.78)	0.165165
		TT	0.42 (0.12, 1.26)	0.145651
		trend (T)	1.06 (0.79, 1.42)	0.701711
TNFLTA (6)	rs1800629	GG	1 (Ref)	-
		GA	0.96 (0.71, 1.29)	0.795782
		AA	1.54 (0.72, 3.37)	0.270432
		trend (A)	1.05 (0.83, 1.35)	0.670488
TNFLTA (6)	rs3093662	AA	1 (Ref)	-
		AG	0.92 (0.65, 1.29)	0.611391
		GG	1.33 (0.35, 5.41)	0.67296
		trend (G)	0.96 (0.7, 1.3)	0.789412
TGFBR1 (9)	rs10988705	GG	1 (Ref)	-
		GA	0.97 (0.59, 1.6)	0.918227
		AA	1.06 (0.04, 26.92)	0.967584
		trend (A)	0.98 (0.61, 1.57)	0.933588
TGFBR1 (9)	rs6478974	AA	1 (Ref)	-
		AT	1 (0.75, 1.32)	0.973177
		TT	1.04 (0.72, 1.49)	0.842303
		trend (T)	1.02 (0.85, 1.21)	0.864168
TGFBR1 (9)	rs10739778	AA	1 (Ref)	-
		AC	0.95 (0.72, 1.25)	0.72025
		CC	0.91 (0.6, 1.36)	0.630552
		trend (C)	0.95 (0.79, 1.15)	0.602086
TGFBR1 (9)	rs1571590	AA	1 (Ref)	-
		AG	0.99 (0.76, 1.3)	0.962783
		GG	0.88 (0.49, 1.56)	0.658209
		trend (G)	0.97 (0.78, 1.19)	0.755888
TGFBR1 (9)	rs10512263	AA	1 (Ref)	-
		AG	2.05 (1.35, 3.16)	0.000936054
		GG	0.92 (0.18, 4.2)	0.911914
		trend (G)	1.73 (1.19, 2.54)	0.00396726
TGFBR1 (9)	rs7850895	AA	1 (Ref)	-
		AG	0.93 (0.65, 1.32)	0.679825
		GG	1.04 (0.12, 8.75)	0.966624
		trend (G)	0.94 (0.67, 1.31)	0.706878
IL18 (11)	rs3882891	AA	1 (Ref)	-
		AC	0.82 (0.62, 1.08)	0.164466
		CC	0.69 (0.48, 0.98)	0.0413909
		trend (C)	0.83 (0.69, 0.99)	0.0355616
IL18 (11)	rs5744280	GG	1 (Ref)	-
		GA	1.08 (0.83, 1.4)	0.583388
		AA	1.11 (0.75, 1.65)	0.596464
		trend (A)	1.06 (0.88, 1.27)	0.524108
IL18 (11)	rs5744257	AA	1 (Ref)	-
		AG	0.74 (0.38, 1.4)	0.358291
		GG	NA (NA, NA)	NA
		trend (G)	0.74 (0.38, 1.4)	0.355079
IL18 (11)	rs1834481	GG	1 (Ref)	-
		GC	1.35 (1.02, 1.78)	0.0336529
		CC	1.42 (0.73, 2.81)	0.30598
		trend (C)	1.29 (1.02, 1.62)	0.0314023
IL18 (11)	rs360722	GG	1 (Ref)	-
		GA	0.73 (0.55, 0.98)	0.0334844
		AA	1.02 (0.46, 2.28)	0.957421
		trend (A)	0.81 (0.63, 1.04)	0.0939311
IL18 (11)	rs5744241	AA	1 (Ref)	-
		AG	1.07 (0.73, 1.57)	0.714848
		GG	1.55 (0.34, 7.92)	0.568722
		trend (G)	1.11 (0.78, 1.56)	0.569617
IL18 (11)	rs795467	GG	1 (Ref)	-
		GA	1 (0.77, 1.3)	0.976443
		AA	0.88 (0.51, 1.5)	0.628749
		trend (A)	0.97 (0.79, 1.19)	0.776497
IL18 (11)	rs1946518	CC	1 (Ref)	-
		CA	0.9 (0.69, 1.18)	0.452891
		AA	0.78 (0.54, 1.14)	0.207714
		trend (A)	0.89 (0.74, 1.06)	0.201106
IFNG (12)	rs2069728	GG	1 (Ref)	-
		GA	0.75 (0.53, 1.04)	0.0819671
		AA	0.39 (0.08, 1.36)	0.166235
		trend (A)	0.72 (0.53, 0.97)	0.0316474
IFNG (12)	rs2069727	AA	1 (Ref)	-
		AG	0.83 (0.63, 1.1)	0.200547
		GG	0.9 (0.62, 1.3)	0.57674
		trend (G)	0.93 (0.78, 1.11)	0.416002
IFNG (12)	rs2069718	GG	1 (Ref)	-
		GA	0.97 (0.73, 1.29)	0.815305
		AA	1.15 (0.81, 1.63)	0.422964
		trend (A)	1.06 (0.9, 1.26)	0.480212
IFNG (12)	rs2069716	AA	1 (Ref)	-
		AG	1.28 (0.82, 2)	0.274415
		GG	NA (NA, NA)	NA
		trend (G)	1.21 (0.79, 1.87)	0.386371
IFNG (12)	rs1861494	AA	1 (Ref)	-
		AG	1.19 (0.92, 1.55)	0.194326
		GG	1.5 (0.95, 2.38)	0.0810455
		trend (G)	1.21 (1, 1.47)	0.05097
IFNG (12)	rs2069707	GG	1 (Ref)	-
		GC	1.07 (0.7, 1.63)	0.753533
		CC	0.35 (0.02, 2.73)	0.360179
		trend (C)	0.99 (0.67, 1.46)	0.947735
IL23A (12)	rs11171806	GG	1 (Ref)	-
		GA	0.66 (0.45, 0.98)	0.0415545
		AA	5.47 (0.87, 105.09)	0.122222
		trend (A)	0.81 (0.57, 1.16)	0.250823
IL12RB1 (19)	rs382410	AA	1 (Ref)	-
		AG	0.92 (0.71, 1.19)	0.522047
		GG	0.83 (0.54, 1.27)	0.391992
		trend (G)	0.91 (0.76, 1.1)	0.346885
IL12RB1 (19)	rs404733	TT	1 (Ref)	-
		TA	0.99 (0.72, 1.34)	0.925428
		AA	1.14 (0.8, 1.63)	0.466896
		trend (A)	1.07 (0.89, 1.28)	0.473699
IL12RB1 (19)	rs375947	AA	1 (Ref)	-
		AG	1.04 (0.8, 1.35)	0.775194
		GG	0.72 (0.46, 1.12)	0.1513
		trend (G)	0.92 (0.76, 1.11)	0.381782
IL12RB1 (19)	rs447009	CC	1 (Ref)	-
		CA	1.04 (0.79, 1.38)	0.762663
		AA	0.86 (0.42, 1.71)	0.665107
		trend (A)	1 (0.79, 1.26)	0.981793
IL12RB1 (19)	rs11575926	GG	1 (Ref)	-
		GA	1.1 (0.82, 1.49)	0.523083
		AA	0.82 (0.37, 1.76)	0.613373
		trend (A)	1.03 (0.8, 1.31)	0.843389
MIC1 (19)	rs1059519	CC	1 (Ref)	-
		CG	1.12 (0.85, 1.46)	0.424127
		GG	0.99 (0.64, 1.53)	0.958754
		trend (G)	1.03 (0.85, 1.25)	0.727006
MIC1 (19)	rs1059369	TT	1 (Ref)	-
		TA	0.92 (0.69, 1.21)	0.535345
		AA	1.17 (0.68, 2.01)	0.561314
		trend (A)	1 (0.81, 1.23)	0.995661
MIC1 (19)	rs1227731	GG	1 (Ref)	-
		GA	0.9 (0.66, 1.22)	0.484071
		AA	0.73 (0.19, 2.59)	0.630531
		trend (A)	0.89 (0.67, 1.18)	0.413672
MIC1 (19)	rs1058587	GG	1 (Ref)	-
		GC	0.91 (0.69, 1.19)	0.479517
		CC	1.26 (0.71, 2.23)	0.428611
		trend (C)	1 (0.81, 1.24)	0.991132
MIC1 (19)	rs16982345	GG	1 (Ref)	-
		GA	0.9 (0.69, 1.18)	0.44368
		AA	1.53 (0.87, 2.72)	0.143272
		trend (A)	1.04 (0.84, 1.29)	0.688368
MIC1 (19)	rs8101249	AA	1 (Ref)	-
		AC	0.95 (0.71, 1.26)	0.703041
		CC	0.83 (0.46, 1.47)	0.524425
		trend (C)	0.93 (0.74, 1.16)	0.518359
TGFB1 (19)	rs11466338	AA	1 (Ref)	-
		AG	1.28 (0.88, 1.86)	0.20327
		GG	2.04 (0.49, 10.07)	0.335408
		trend (G)	1.31 (0.93, 1.84)	0.120654
TGFB1 (19)	rs8110090	AA	1 (Ref)	-
		AG	1.06 (0.74, 1.51)	0.761247
		GG	1.21 (0.22, 6.72)	0.814574
		trend (G)	1.06 (0.76, 1.48)	0.716796
TGFB1 (19)	rs4803455	CC	1 (Ref)	-
		CA	1.18 (0.87, 1.61)	0.296095
		AA	1.34 (0.94, 1.92)	0.10802
		trend (A)	1.16 (0.97, 1.38)	0.10718
TGFB1 (19)	rs1800469	GG	1 (Ref)	-
		GA	1.12 (0.86, 1.45)	0.392262
		AA	0.96 (0.62, 1.48)	0.857305
		trend (A)	1.03 (0.85, 1.24)	0.754112
IFNGR2 (21)	rs17879833	TT	1 (Ref)	-
		TA	1.06 (0.79, 1.42)	0.683141
		AA	1.06 (0.56, 1.99)	0.851126
		trend (A)	1.05 (0.83, 1.32)	0.689509
IFNGR2 (21)	rs9808753	AA	1 (Ref)	-
		AG	0.88 (0.66, 1.18)	0.400233
		GG	3.33 (1.38, 9.31)	0.0119395
		trend (G)	1.09 (0.86, 1.4)	0.473598
IFNGR2 (21)	rs17644622	AA	1 (Ref)	-
		AG	0.83 (0.46, 1.49)	0.539274
		GG	NA (NA, NA)	NA
		trend (G)	0.83 (0.46, 1.49)	0.538114
IFNGR2 (21)	rs2834212	CC	1 (Ref)	-
		CG	0.99 (0.7, 1.38)	0.939747
		GG	0.84 (0.32, 2.17)	0.724878
		trend (G)	0.96 (0.73, 1.28)	0.800753
IFNGR2 (21)	rs2834213	AA	1 (Ref)	-
		AG	1.02 (0.77, 1.35)	0.907045
		GG	0.94 (0.51, 1.72)	0.833098
		trend (G)	0.99 (0.8, 1.24)	0.960755
IFNGR2 (21)	rs2012075	AA	1 (Ref)	-
		AG	0.93 (0.7, 1.25)	0.652103
		GG	2.67 (1.14, 6.99)	0.0307341
		trend (G)	1.11 (0.87, 1.43)	0.390882
IFNGR2 (21)	rs8128362	GG	1 (Ref)	-
		GA	0.76 (0.55, 1.06)	0.10427
		AA	1.36 (0.36, 5.54)	0.651594
		trend (A)	0.82 (0.61, 1.11)	0.20102
IFNGR2 (21)	rs8128483	AA	1 (Ref)	-
		AG	0.98 (0.76, 1.28)	0.910371
		GG	1.01 (0.61, 1.66)	0.981708
		trend (G)	0.99 (0.81, 1.21)	0.956593
IFNGR2 (21)	rs1059293	TT	1 (Ref)	-
		TC	0.84 (0.62, 1.14)	0.253317
		CC	0.88 (0.62, 1.26)	0.50152
		trend (C)	0.94 (0.78, 1.12)	0.477034
MIF (22)	rs2012124	GG	1 (Ref)	-
		GA	0.93 (0.71, 1.22)	0.612624
		AA	1.51 (0.89, 2.61)	0.130176
		trend (A)	1.07 (0.87, 1.32)	0.497753
MIF (22)	rs4822443	GG	1 (Ref)	-
		GA	1.22 (0.93, 1.6)	0.150473
		AA	1.18 (0.56, 2.47)	0.660672
		trend (A)	1.17 (0.93, 1.48)	0.172718
COX2 (1)	rs4648310	AA	1 (Ref)	-
		AG	1.54 (0.84, 2.88)	0.165549
		GG	2.38 (0.23, 51.4)	0.480573
		trend (G)	1.54 (0.9, 2.71)	0.117834
COX2 (1)	rs689470	GG	1 (Ref)	-
		GA	1.08 (0.66, 1.76)	0.755214
		AA	2.06 (0.93, 4.67)	0.0788701
		trend (A)	1.3 (0.91, 1.85)	0.150322
COX2 (1)	rs2206593	GG	1 (Ref)	-
		GA	0.61 (0.39, 0.94)	0.0269021
		AA	NA (NA, NA)	NA
		trend (A)	0.57 (0.37, 0.86)	0.00752017
COX2 (1)	rs5275	AA	1 (Ref)	-
		AG	1.13 (0.86, 1.5)	0.376511
		GG	1.01 (0.67, 1.53)	0.959106
		trend (G)	1.04 (0.85, 1.26)	0.711498
COX2 (1)	rs2066826	GG	1 (Ref)	-
		GA	0.88 (0.65, 1.18)	0.387625
		AA	0.54 (0.24, 1.17)	0.128896
		trend (A)	0.83 (0.64, 1.06)	0.136302
COX2 (1)	rs5277	CC	1 (Ref)	-
		CG	1.26 (0.93, 1.71)	0.132998
		GG	2.5 (0.88, 8.13)	0.0987302
		trend (G)	1.33 (1.01, 1.74)	0.0403039
COX2 (1)	rs2745557	GG	1 (Ref)	-
		GA	0.68 (0.51, 0.9)	0.00663894
		AA	0.77 (0.36, 1.62)	0.496454
		trend (A)	0.74 (0.58, 0.94)	0.0126095
COX2 (1)	rs20417	GG	1 (Ref)	-
		GC	0.98 (0.74, 1.3)	0.904994
		CC	0.7 (0.34, 1.38)	0.306844
		trend (C)	0.92 (0.73, 1.17)	0.503821
COX2 (1)	rs689466	AA	1 (Ref)	-
		AG	1.22 (0.92, 1.63)	0.168245
		GG	1.14 (0.53, 2.41)	0.733064
		trend (G)	1.17 (0.92, 1.48)	0.210604
TLR5 (1)	rs5744174	AA	1 (Ref)	-
		AG	1.18 (0.89, 1.57)	0.242007
		GG	1.13 (0.78, 1.66)	0.516651
		trend (G)	1.08 (0.9, 1.3)	0.389734
TLR5 (1)	rs2072493	AA	1 (Ref)	-
		AG	0.83 (0.61, 1.12)	0.214959
		GG	0.3 (0.08, 0.87)	0.0392889
		trend (G)	0.75 (0.57, 0.98)	0.0364637
TLR5 (1)	rs764535	GG	1 (Ref)	-
		GA	0.82 (0.29, 2.23)	0.699831
		AA	NA (NA, NA)	NA
		trend (A)	0.82 (0.29, 2.23)	0.698925
TLR5 (1)	rs851180	GG	1 (Ref)	-
		GA	1.11 (0.84, 1.47)	0.446838
		AA	1.08 (0.74, 1.57)	0.69065
		trend (A)	1.05 (0.88, 1.26)	0.589641
TLR5 (1)	rs2241096	GG	1 (Ref)	-
		GA	1.11 (0.79, 1.56)	0.558577
		AA	0.91 (0.26, 3.04)	0.874233
		trend (A)	1.07 (0.79, 1.45)	0.666499
TLR5 (1)	rs5744113	AA	1 (Ref)	-
		AG	1.07 (0.8, 1.44)	0.63533
		GG	1 (0.7, 1.44)	0.988409
		trend (G)	1 (0.84, 1.2)	0.956666
TLR5 (1)	rs5744105	GG	1 (Ref)	-
		GC	1.09 (0.81, 1.46)	0.580812
		CC	1.01 (0.7, 1.45)	0.957812
		trend (C)	1.01 (0.84, 1.21)	0.924326
TLR1 (4)	rs5743618	GG	1 (Ref)	-
		GT	0.81 (0.61, 1.09)	0.160505
		TT	0.56 (0.37, 0.86)	0.00745021
		trend (T)	0.76 (0.63, 0.93)	0.00790612
TLR1 (4)	rs3923647	AA	1 (Ref)	-
		AT	0.92 (0.59, 1.41)	0.696723
		TT	NA (NA, NA)	NA
		trend (T)	0.88 (0.58, 1.35)	0.572923
TLR1 (4)	rs4833095	AA	1 (Ref)	-
		AG	0.76 (0.57, 1)	0.0534226
		GG	0.53 (0.35, 0.81)	0.00319312
		trend (G)	0.74 (0.6, 0.9)	0.00231233
TLR1 (4)	rs5743611	GG	1 (Ref)	-
		GC	1.35 (0.94, 1.94)	0.10242
		CC	1.35 (0.4, 4.75)	0.619293
		trend (C)	1.3 (0.95, 1.79)	0.101934
TLR1 (4)	rs5743594	GG	1 (Ref)	-
		GA	0.85 (0.63, 1.14)	0.28543
		AA	1.24 (0.6, 2.61)	0.556494
		trend (A)	0.95 (0.74, 1.2)	0.649313
TLR1 (4)	rs5743556	AA	1 (Ref)	-
		AG	0.8 (0.6, 1.06)	0.119439
		GG	0.53 (0.25, 1.07)	0.0854728
		trend (G)	0.77 (0.61, 0.98)	0.030596
TLR1 (4)	rs5743551	AA	1 (Ref)	-
		AG	0.75 (0.57, 0.99)	0.0440556
		GG	0.51 (0.34, 0.78)	0.00178525
		trend (G)	0.73 (0.6, 0.88)	0.00128097
TLR10 (4)	rs4129009	TT	1 (Ref)	-
		TC	0.78 (0.59, 1.03)	0.0798592
		CC	0.54 (0.23, 1.22)	0.149964
		trend (C)	0.76 (0.6, 0.98)	0.0311904
TLR10 (4)	rs11466657	AA	1 (Ref)	-
		AG	0.74 (0.45, 1.2)	0.224481
		GG	NA (NA, NA)	NA
		trend (G)	0.74 (0.45, 1.2)	0.221727
TLR10 (4)	rs11096955	TT	1 (Ref)	-
		TG	0.9 (0.69, 1.19)	0.45842
		GG	0.91 (0.63, 1.32)	0.615077
		trend (G)	0.94 (0.79, 1.13)	0.528003
TLR10 (4)	rs11096957	TT	1 (Ref)	-
		TG	0.89 (0.67, 1.19)	0.436932
		GG	0.91 (0.61, 1.33)	0.616881
		trend (G)	0.94 (0.78, 1.13)	0.522008
TLR10 (4)	rs10856838	TT	1 (Ref)	-
		TA	1.16 (0.89, 1.52)	0.275924
		AA	1.24 (0.71, 2.15)	0.451022
		trend (A)	1.14 (0.92, 1.41)	0.245595
TLR10 (4)	rs4130727	AA	1 (Ref)	-
		AG	1.17 (0.89, 1.54)	0.265782
		GG	0.69 (0.29, 1.59)	0.398137
		trend (G)	1.06 (0.84, 1.35)	0.624809
TLR10 (4)	rs7653908	GG	1 (Ref)	-
		GC	0.8 (0.61, 1.03)	0.087682
		CC	0.86 (0.49, 1.48)	0.580089
		trend (C)	0.85 (0.69, 1.05)	0.13305
TLR2 (4)	rs4696480	AA	1 (Ref)	-
		AT	0.96 (0.72, 1.29)	0.796323
		TT	1.09 (0.77, 1.53)	0.629475
		trend (T)	1.04 (0.88, 1.23)	0.653129
TLR2 (4)	rs1898830	AA	1 (Ref)	-
		AG	0.97 (0.74, 1.27)	0.816954
		GG	0.87 (0.56, 1.34)	0.514645
		trend (G)	0.94 (0.78, 1.14)	0.555075
TLR2 (4)	rs4696483	CC	1 (Ref)	-
		CT	0.93 (0.68, 1.27)	0.639041
		TT	0.95 (0.51, 1.75)	0.861666
		trend (T)	0.95 (0.74, 1.22)	0.688496
TLR2 (4)	rs3804099	TT	1 (Ref)	-
		TC	1.08 (0.8, 1.46)	0.599317
		CC	1.09 (0.77, 1.54)	0.617814
		trend (C)	1.05 (0.88, 1.24)	0.614031
TLR2 (4)	rs3804100	TT	1 (Ref)	-
		TC	0.98 (0.68, 1.4)	0.900493
		CC	1.06 (0.25, 4.52)	0.931378
		trend (C)	0.99 (0.71, 1.37)	0.941486
TLR2 (4)	rs5743704	CC	1 (Ref)	-
		CA	0.72 (0.43, 1.19)	0.207312
		AA	NA (NA, NA)	NA
		trend (A)	0.72 (0.43, 1.19)	0.204406
TLR2 (4)	rs5743708	GG	1 (Ref)	-
		GT	1.13 (0.58, 2.21)	0.71098
		TT	2.19 (0.68, 8.25)	0.20393
		trend (T)	1.31 (0.85, 2.07)	0.223265
TLR2 (4)	rs7656411	TT	1 (Ref)	-
		TG	1.24 (0.95, 1.62)	0.120312
		GG	1.12 (0.75, 1.68)	0.582335
		trend (G)	1.11 (0.92, 1.34)	0.288895
TLR3 (4)	rs3775291	CC	1 (Ref)	-
		CT	1.17 (0.89, 1.55)	0.258493
		TT	1.07 (0.63, 1.82)	0.802737
		trend (T)	1.1 (0.89, 1.36)	0.388076
TLR6 (4)	rs3775073	AA	1 (Ref)	-
		AG	1.07 (0.81, 1.41)	0.628087
		GG	0.89 (0.61, 1.3)	0.550359
		trend (G)	0.97 (0.81, 1.16)	0.711679
TLR6 (4)	rs5743810	GG	1 (Ref)	-
		GA	1.35 (1.02, 1.79)	0.0354093
		AA	1.46 (0.97, 2.21)	0.0732525
		trend (A)	1.24 (1.03, 1.51)	0.0259744
TLR6 (4)	rs5743806	AA	1 (Ref)	-
		AG	1.02 (0.78, 1.33)	0.904934
		GG	0.87 (0.59, 1.27)	0.464707
		trend (G)	0.95 (0.79, 1.14)	0.586232
TLR6 (4)	rs5743795	GG	1 (Ref)	-
		GA	0.73 (0.55, 0.96)	0.0268949
		AA	0.53 (0.25, 1.05)	0.0735249
		trend (A)	0.73 (0.58, 0.92)	0.00713361
TLR6 (4)	rs5743794	GG	1 (Ref)	-
		GA	0.73 (0.55, 0.97)	0.0287476
		AA	0.53 (0.26, 1.05)	0.0754715
		trend (A)	0.73 (0.58, 0.92)	0.00773069
MSR1 (8)	rs6986419	AA	1 (Ref)	-
		AC	0.82 (0.62, 1.09)	0.167076
		CC	0.8 (0.5, 1.28)	0.357534
		trend (C)	0.87 (0.71, 1.07)	0.181791
MSR1 (8)	rs12678046	GG	1 (Ref)	-
		GA	0.85 (0.59, 1.21)	0.367372
		AA	0.91 (0.22, 3.48)	0.891425
		trend (A)	0.87 (0.63, 1.2)	0.394505
MSR1 (8)	rs11986822	GG	1 (Ref)	-
		GA	0.61 (0.37, 1)	0.0518292
		AA	1.11 (0.04, 28.26)	0.939252
		trend (A)	0.65 (0.4, 1.03)	0.0648368
MSR1 (8)	rs11780669	AA	1 (Ref)	-
		AG	1.08 (0.75, 1.57)	0.678419
		GG	2.53 (0.7, 11.82)	0.181248
		trend (G)	1.18 (0.86, 1.64)	0.308128
MSR1 (8)	rs10503575	AA	1 (Ref)	-
		AG	0.76 (0.56, 1.04)	0.0832491
		GG	0.77 (0.47, 1.28)	0.31729
		trend (G)	0.84 (0.67, 1.05)	0.121521
MSR1 (8)	rs1993977	AA	1 (Ref)	-
		AG	0.8 (0.59, 1.08)	0.143052
		GG	0.81 (0.49, 1.32)	0.393335
		trend (G)	0.86 (0.69, 1.07)	0.184753
MSR1 (8)	rs10503574	AA	1 (Ref)	-
		AC	0.78 (0.54, 1.13)	0.190317
		CC	0.68 (0.24, 1.79)	0.435882
		trend (C)	0.8 (0.58, 1.08)	0.148054
MSR1 (8)	rs17484273	GG	1 (Ref)	-
		GA	0.93 (0.71, 1.2)	0.557183
		AA	1.1 (0.7, 1.73)	0.676623
		trend (A)	1 (0.82, 1.21)	0.977577
MSR1 (8)	rs971594	GG	1 (Ref)	-
		GC	0.93 (0.71, 1.22)	0.616613
		CC	0.88 (0.59, 1.3)	0.526284
		trend (C)	0.94 (0.78, 1.13)	0.488514
MSR1 (8)	rs17677334	GG	1 (Ref)	-
		GA	0.87 (0.59, 1.28)	0.48281
		AA	1.13 (0.13, 9.47)	0.902609
		trend (A)	0.89 (0.62, 1.28)	0.540368
MSR1 (8)	rs17484315	GG	1 (Ref)	-
		GC	0.88 (0.56, 1.36)	0.562876
		CC	2.1 (0.2, 45.35)	0.544904
		trend (C)	0.93 (0.61, 1.41)	0.745119
MSR1 (8)	rs3747531	CC	1 (Ref)	-
		CG	1.18 (0.79, 1.78)	0.417354
		GG	2.29 (0.22, 49.45)	0.499961
		trend (G)	1.21 (0.83, 1.79)	0.324486
MSR1 (8)	rs754331	GG	1 (Ref)	-
		GA	0.97 (0.72, 1.29)	0.818209
		AA	1.14 (0.79, 1.64)	0.492408
		trend (A)	1.06 (0.88, 1.27)	0.555351
MSR1 (8)	rs13251251	CC	1 (Ref)	-
		CA	0.84 (0.55, 1.27)	0.403699
		AA	NA (NA, NA)	NA
		trend (A)	0.78 (0.52, 1.17)	0.237001
MSR1 (8)	rs3789015	AA	1 (Ref)	-
		AG	1.37 (0.86, 2.2)	0.185177
		GG	NA (NA, NA)	NA
		trend (G)	1.43 (0.91, 2.27)	0.12515
MSR1 (8)	rs433235	AA	1 (Ref)	-
		AG	1.05 (0.75, 1.45)	0.788626
		GG	1.16 (0.54, 2.45)	0.703006
		trend (G)	1.06 (0.81, 1.39)	0.682921
TLR4 (9)	rs10759932	TT	1 (Ref)	-
		TC	0.79 (0.6, 1.05)	0.110511
		CC	4.13 (1.63, 12.63)	0.0054978
		trend (C)	1.03 (0.81, 1.31)	0.827331
TLR4 (9)	rs5030728	GG	1 (Ref)	-
		GA	0.93 (0.71, 1.2)	0.560589
		AA	0.62 (0.38, 0.99)	0.047149
		trend (A)	0.84 (0.69, 1.02)	0.0870617
TLR4 (9)	rs4986790	AA	1 (Ref)	-
		AG	1.5 (1.01, 2.23)	0.0440327
		GG	0.57 (0.03, 5.94)	0.642906
		trend (G)	1.4 (0.96, 2.04)	0.0772517
TLR4 (9)	rs11536889	GG	1 (Ref)	-
		GC	1.14 (0.83, 1.56)	0.425933
		CC	1.39 (0.64, 3.07)	0.408377
		trend (C)	1.15 (0.89, 1.49)	0.27641
TLR4 (9)	rs7873784	GG	1 (Ref)	-
		GC	0.8 (0.61, 1.06)	0.116092
		CC	0.9 (0.41, 1.92)	0.776299
		trend (C)	0.85 (0.67, 1.07)	0.16255
RNASEL (1)	rs11807829	TT	1 (Ref)	-
		TC	1.13 (0.86, 1.48)	0.395392
		CC	1.06 (0.69, 1.63)	0.784913
		trend (C)	1.06 (0.88, 1.29)	0.54228
RNASEL (1)	rs2274509	AA	1 (Ref)	-
		AG	0.98 (0.74, 1.28)	0.857824
		GG	0.85 (0.57, 1.28)	0.440614
		trend (G)	0.94 (0.77, 1.13)	0.498839
RNASEL (1)	rs533259	GG	1 (Ref)	-
		GA	1.11 (0.77, 1.6)	0.575038
		AA	0.45 (0.1, 1.59)	0.246821
		trend (A)	0.99 (0.71, 1.36)	0.941436
RNASEL (1)	rs627839	GG	1 (Ref)	-
		GT	0.94 (0.7, 1.25)	0.657912
		TT	0.74 (0.52, 1.05)	0.0894853
		trend (T)	0.87 (0.73, 1.03)	0.101296
RNASEL (1)	rs627928	CC	1 (Ref)	-
		CA	0.93 (0.68, 1.27)	0.655585
		AA	1.17 (0.8, 1.72)	0.425252
		trend (A)	1.07 (0.89, 1.3)	0.472701
RNASEL (1)	rs672527	CC	1 (Ref)	-
		CT	1.08 (0.83, 1.42)	0.554778
		TT	0.72 (0.42, 1.21)	0.221279
		trend (T)	0.95 (0.78, 1.17)	0.658807
RNASEL (1)	rs486907	GG	1 (Ref)	-
		GA	1.01 (0.77, 1.34)	0.938443
		AA	0.73 (0.46, 1.14)	0.168742
		trend (A)	0.9 (0.74, 1.1)	0.321402
EIF2AK2 (2)	rs4648237	TT	1 (Ref)	-
		TA	1.12 (0.72, 1.75)	0.609402
		AA	0.73 (0.1, 4.41)	0.727247
		trend (A)	1.06 (0.71, 1.59)	0.760649
EIF2AK2 (2)	rs3770768	GG	1 (Ref)	-
		GA	1.18 (0.86, 1.62)	0.315376
		AA	1.99 (0.82, 5.1)	0.132917
		trend (A)	1.25 (0.96, 1.63)	0.102461
EIF2AK2 (2)	rs4670185	AA	1 (Ref)	-
		AG	1 (0.65, 1.54)	0.993087
		GG	0.57 (0.08, 2.96)	0.522199
		trend (G)	0.95 (0.64, 1.39)	0.777196
EIF2AK2 (2)	rs4648186	GG	1 (Ref)	-
		GA	0.92 (0.68, 1.23)	0.568029
		AA	1.66 (0.72, 4.04)	0.243058
		trend (A)	1.02 (0.8, 1.31)	0.873674
EIF2AK2 (2)	rs4648184	AA	1 (Ref)	-
		AT	0.95 (0.63, 1.43)	0.798274
		TT	0.88 (0.17, 4.11)	0.869995
		trend (T)	0.95 (0.65, 1.38)	0.769796
EIF2AK2 (2)	rs2287350	AA	1 (Ref)	-
		AG	1.06 (0.8, 1.39)	0.688322
		GG	0.9 (0.59, 1.36)	0.609653
		trend (G)	0.98 (0.81, 1.18)	0.818228
EIF2AK2 (2)	rs2373114	GG	1 (Ref)	-
		GA	0.95 (0.67, 1.35)	0.789112
		AA	1.35 (0.66, 2.77)	0.405029
		trend (A)	1.05 (0.8, 1.38)	0.725668
EIF2AK2 (2)	rs2270414	GG	1 (Ref)	-
		GA	1.09 (0.82, 1.45)	0.568035
		AA	0.88 (0.62, 1.26)	0.492477
		trend (A)	0.95 (0.8, 1.13)	0.570569
EIF2AK2 (2)	rs2307466	GG	1 (Ref)	-
		GC	0.91 (0.6, 1.38)	0.663933
		CC	1.05 (0.13, 8.81)	0.960935
		trend (C)	0.93 (0.63, 1.37)	0.70255
EIF2AK2 (2)	rs12620426	AA	1 (Ref)	-
		AT	0.9 (0.68, 1.2)	0.475771
		TT	0.83 (0.54, 1.26)	0.373505
		trend (T)	0.91 (0.75, 1.1)	0.328539
EIF2AK2 (2)	rs4233921	GG	1 (Ref)	-
		GA	0.97 (0.75, 1.26)	0.830486
		AA	0.97 (0.65, 1.45)	0.881572
		trend (A)	0.98 (0.82, 1.18)	0.835157
OAS1 (12)	rs2158390	GG	1 (Ref)	-
		GC	1.09 (0.82, 1.45)	0.539592
		CC	0.72 (0.34, 1.45)	0.366225
		trend (C)	0.99 (0.78, 1.26)	0.954115
OAS1 (12)	rs3741981	CC	1 (Ref)	-
		CT	1.07 (0.78, 1.46)	0.670994
		TT	1.56 (1.09, 2.23)	0.0151207
		trend (T)	1.25 (1.05, 1.5)	0.0127831
OAS1 (12)	rs2285934	CC	1 (Ref)	-
		CA	0.64 (0.49, 0.85)	0.00206231
		AA	0.71 (0.48, 1.03)	0.0740604
		trend (A)	0.8 (0.66, 0.95)	0.0137336
OAS1 (12)	rs10774671	AA	1 (Ref)	-
		AG	0.73 (0.56, 0.97)	0.027588
		GG	0.65 (0.45, 0.94)	0.0231328
		trend (G)	0.8 (0.66, 0.95)	0.0112803
OAS1 (12)	rs1051042	CC	1 (Ref)	-
		CG	0.75 (0.56, 0.99)	0.0437301
		GG	0.64 (0.41, 1)	0.0502636
		trend (G)	0.78 (0.64, 0.96)	0.0157608
OAS2 (12)	rs10850109	GG	1 (Ref)	-
		GA	1.04 (0.79, 1.37)	0.771868
		AA	0.85 (0.45, 1.58)	0.611771
		trend (A)	0.99 (0.79, 1.23)	0.920395
OAS2 (12)	rs11513733	TT	1 (Ref)	-
		TA	0.92 (0.65, 1.3)	0.640768
		AA	0.74 (0.25, 2.08)	0.573826
		trend (A)	0.9 (0.67, 1.21)	0.499333
OAS2 (12)	rs12814926	GG	1 (Ref)	-
		GA	1.26 (0.97, 1.65)	0.0890058
		AA	1.3 (0.74, 2.28)	0.362014
		trend (A)	1.2 (0.97, 1.49)	0.0879394
OAS2 (12)	rs2072138	CC	1 (Ref)	-
		CG	1.1 (0.84, 1.44)	0.477234
		GG	1.25 (0.76, 2.07)	0.373051
		trend (G)	1.11 (0.91, 1.36)	0.302646
OAS2 (12)	rs1293767	GG	1 (Ref)	-
		GC	0.7 (0.54, 0.92)	0.0116341
		CC	0.67 (0.43, 1.05)	0.0799396
		trend (C)	0.77 (0.64, 0.94)	0.00984117
OAS2 (12)	rs1293766	AA	1 (Ref)	-
		AC	1.07 (0.79, 1.43)	0.677599
		CC	0.77 (0.35, 1.61)	0.492656
		trend (C)	0.99 (0.77, 1.26)	0.935925
OAS2 (12)	rs1293764	GG	1 (Ref)	-
		GA	0.76 (0.58, 0.99)	0.0406374
		AA	0.68 (0.44, 1.06)	0.0939161
		trend (A)	0.8 (0.66, 0.97)	0.02185
OAS2 (12)	rs757402	AA	1 (Ref)	-
		AC	0.83 (0.63, 1.07)	0.150921
		CC	0.61 (0.38, 0.96)	0.0360949
		trend (C)	0.8 (0.66, 0.97)	0.0228996
OAS2 (12)	rs1293762	CC	1 (Ref)	-
		CA	0.81 (0.61, 1.08)	0.147044
		AA	0.84 (0.59, 1.21)	0.345615
		trend (A)	0.9 (0.76, 1.08)	0.256687
OAS2 (12)	rs2239193	AA	1 (Ref)	-
		AG	1.21 (0.84, 1.72)	0.304516
		GG	2.2 (0.21, 47.4)	0.521399
		trend (G)	1.23 (0.87, 1.73)	0.244382
OAS2 (12)	rs1293747	GG	1 (Ref)	-
		GA	1.24 (0.95, 1.63)	0.11903
		AA	1.07 (0.61, 1.88)	0.801645
		trend (A)	1.14 (0.92, 1.41)	0.230437
OAS2 (12)	rs916973	AA	1 (Ref)	-
		AG	0.83 (0.59, 1.15)	0.255803
		GG	0.43 (0.06, 2)	0.311337
		trend (G)	0.8 (0.59, 1.09)	0.152033
OAS2 (12)	rs15895	GG	1 (Ref)	-
		GA	0.74 (0.57, 0.98)	0.0342306
		AA	0.54 (0.35, 0.82)	0.00462124
		trend (A)	0.74 (0.61, 0.89)	0.00170313
OAS2 (12)	rs13311	CC	1 (Ref)	-
		CA	1.03 (0.8, 1.33)	0.808137
		AA	3.27 (1.55, 7.55)	0.00304722
		trend (A)	1.21 (0.97, 1.51)	0.0909878
OAS2 (12)	rs1058480	CC	1 (Ref)	-
		CG	0.73 (0.56, 0.96)	0.0261718
		GG	0.54 (0.35, 0.82)	0.0045717
		trend (G)	0.73 (0.6, 0.89)	0.00144663
OAS2 (12)	rs11066465	GG	1 (Ref)	-
		GA	1.25 (0.85, 1.87)	0.260035
		AA	2.21 (0.21, 47.67)	0.518353
		trend (A)	1.28 (0.88, 1.86)	0.204445
OAS2 (12)	rs1293745	CC	1 (Ref)	-
		CT	1.21 (0.93, 1.58)	0.160032
		TT	0.81 (0.47, 1.38)	0.443897
		trend (T)	1.04 (0.85, 1.28)	0.675491
NFKB1 (4)	rs3774934	GG	1 (Ref)	-
		GA	1.26 (0.91, 1.76)	0.164501
		AA	2.85 (0.94, 10.46)	0.0792014
		trend (A)	1.36 (1.02, 1.81)	0.0384117
NFKB1 (4)	rs4648006	GG	1 (Ref)	-
		GA	0.97 (0.64, 1.45)	0.882997
		AA	0.4 (0.02, 3.2)	0.429273
		trend (A)	0.92 (0.63, 1.35)	0.675498
NFKB1 (4)	rs13117745	GG	1 (Ref)	-
		GA	1.28 (0.97, 1.68)	0.077265
		AA	0.78 (0.36, 1.63)	0.509284
		trend (A)	1.13 (0.9, 1.43)	0.298098
NFKB1 (4)	rs230541	AA	1 (Ref)	-
		AG	0.94 (0.72, 1.23)	0.663495
		GG	0.84 (0.58, 1.22)	0.363862
		trend (G)	0.92 (0.77, 1.1)	0.374893
NFKB1 (4)	rs1801	CC	1 (Ref)	-
		CG	1 (0.77, 1.3)	0.991515
		GG	0.85 (0.57, 1.28)	0.443436
		trend (G)	0.95 (0.79, 1.14)	0.558382
NFKB1 (4)	rs4648037	AA	1 (Ref)	-
		AG	1.03 (0.67, 1.58)	0.885052
		GG	NA (NA, NA)	NA
		trend (G)	0.99 (0.65, 1.51)	0.974011
NFKB1 (4)	rs4648072	AA	1 (Ref)	-
		AG	0.72 (0.35, 1.47)	0.37571
		GG	NA (NA, NA)	NA
		trend (G)	0.85 (0.43, 1.65)	0.626663
NFKB1 (4)	rs4648127	GG	1 (Ref)	-
		GA	0.9 (0.58, 1.39)	0.650051
		AA	NA (NA, NA)	NA
		trend (A)	0.84 (0.55, 1.27)	0.406921
NFKB1 (4)	rs230547	CC	1 (Ref)	-
		CT	0.94 (0.69, 1.29)	0.716126
		TT	3.1 (0.89, 14.26)	0.0967168
		trend (T)	1.06 (0.8, 1.41)	0.677935
NFKB1 (4)	rs1609798	GG	1 (Ref)	-
		GA	1.05 (0.8, 1.39)	0.703575
		AA	1.25 (0.78, 2.03)	0.356373
		trend (A)	1.09 (0.89, 1.34)	0.393754
IKBKB (8)	rs3747811	TT	1 (Ref)	-
		TA	1.34 (1, 1.79)	0.0481685
		AA	1.36 (0.94, 1.99)	0.106628
		trend (A)	1.19 (0.99, 1.43)	0.0673351
IKBKB (8)	rs5029748	CC	1 (Ref)	-
		CA	1.14 (0.87, 1.5)	0.341963
		AA	1.22 (0.7, 2.16)	0.481263
		trend (A)	1.12 (0.91, 1.39)	0.284464
IKBKB (8)	rs4560769	AA	1 (Ref)	-
		AG	1.06 (0.74, 1.51)	0.738652
		GG	1.12 (0.61, 2.05)	0.720653
		trend (G)	1.06 (0.8, 1.4)	0.685625
IKBKB (8)	rs17875671	AA	1 (Ref)	-
		AG	1.08 (0.73, 1.59)	0.706146
		GG	0.58 (0.03, 6.14)	0.661795
		trend (G)	1.04 (0.72, 1.51)	0.824428
IKBKB (8)	rs10958713	GG	1 (Ref)	-
		GA	1.25 (0.95, 1.65)	0.107473
		AA	1.33 (0.85, 2.1)	0.210306
		trend (A)	1.19 (0.97, 1.45)	0.0892379
IKBKB (8)	rs6474387	GG	1 (Ref)	-
		GA	0.92 (0.64, 1.31)	0.646664
		AA	1.26 (0.71, 2.24)	0.426719
		trend (A)	1.05 (0.81, 1.37)	0.69623
IKBKB (8)	rs2272732	GG	1 (Ref)	-
		GA	1.08 (0.79, 1.49)	0.615484
		AA	1.04 (0.61, 1.76)	0.879941
		trend (A)	1.04 (0.82, 1.32)	0.732365
CHUK (10)	rs17729417	GG	1 (Ref)	-
		GA	1.18 (0.8, 1.76)	0.408475
		AA	1.26 (0.05, 32.21)	0.871992
		trend (A)	1.18 (0.8, 1.73)	0.404116
CHUK (10)	rs7923726	AA	1 (Ref)	-
		AC	1.18 (0.87, 1.59)	0.293221
		CC	1.23 (0.86, 1.76)	0.263937
		trend (C)	1.11 (0.93, 1.33)	0.2596
CHUK (10)	rs11591741	GG	1 (Ref)	-
		GC	1.07 (0.81, 1.41)	0.649986
		CC	0.79 (0.53, 1.19)	0.2589
		trend (C)	0.93 (0.77, 1.13)	0.449308
CHUK (10)	rs2230804	AA	1 (Ref)	-
		AG	1.39 (1.04, 1.87)	0.0276486
		GG	1.23 (0.85, 1.78)	0.269734
		trend (G)	1.13 (0.94, 1.36)	0.193649
CHUK (10)	rs11595324	AA	1 (Ref)	-
		AG	0.81 (0.46, 1.4)	0.442958
		GG	NA (NA, NA)	NA
		trend (G)	0.76 (0.44, 1.3)	0.320377
CHUK (10)	rs12247992	CC	1 (Ref)	-
		CT	0.89 (0.61, 1.31)	0.557772
		TT	0.54 (0.26, 1.11)	0.0993232
		trend (T)	0.8 (0.59, 1.09)	0.154914
RELA (11)	rs11227247	AA	1 (Ref)	-
		AC	1.09 (0.82, 1.45)	0.564515
		CC	1.92 (0.86, 4.48)	0.11836
		trend (C)	1.17 (0.92, 1.5)	0.202469
RELA (11)	rs11820062	GG	1 (Ref)	-
		GA	1.25 (0.91, 1.72)	0.177972
		AA	1.31 (0.9, 1.89)	0.155031
		trend (A)	1.14 (0.95, 1.37)	0.160782
NFKBIA (14)	rs696	GG	1 (Ref)	-
		GA	0.97 (0.73, 1.28)	0.818907
		AA	0.94 (0.65, 1.36)	0.755615
		trend (A)	0.97 (0.81, 1.16)	0.747568
NFKBIA (14)	rs3138053	AA	1 (Ref)	-
		AG	0.74 (0.57, 0.96)	0.0212076
		GG	1.31 (0.77, 2.25)	0.322434
		trend (G)	0.91 (0.74, 1.12)	0.372094
SEP15 (1)	rs5845	GG	1 (Ref)	-
		GA	1.11 (0.84, 1.47)	0.445586
		AA	0.8 (0.49, 1.3)	0.369128
		trend (A)	0.98 (0.79, 1.2)	0.832827
SEP15 (1)	rs2783974	GG	1 (Ref)	-
		GA	1.21 (0.87, 1.69)	0.264248
		AA	1.59 (0.35, 8.13)	0.546088
		trend (A)	1.22 (0.89, 1.66)	0.214053
SEP15 (1)	rs486133	TT	1 (Ref)	-
		TC	1.13 (0.86, 1.49)	0.386714
		CC	0.82 (0.46, 1.42)	0.475919
		trend (C)	1.01 (0.82, 1.25)	0.919844
SEP15 (1)	rs561104	AA	1 (Ref)	-
		AG	0.93 (0.7, 1.23)	0.599392
		GG	1.53 (1.03, 2.27)	0.0338477
		trend (G)	1.16 (0.96, 1.39)	0.12242
SEP15 (1)	rs578851	GG	1 (Ref)	-
		GA	0.94 (0.66, 1.33)	0.718659
		AA	0.62 (0.21, 1.67)	0.360491
		trend (A)	0.89 (0.66, 1.19)	0.433557
SELS (15)	rs12438654	CC	1 (Ref)	-
		CG	1.45 (0.85, 2.5)	0.171355
		GG	NA (NA, NA)	NA
		trend (G)	1.45 (0.85, 2.5)	0.169945
SELS (15)	rs9874	AA	1 (Ref)	-
		AG	0.97 (0.73, 1.29)	0.831401
		GG	0.97 (0.55, 1.71)	0.92445
		trend (G)	0.98 (0.78, 1.22)	0.84479
SELS (15)	rs4965373	GG	1 (Ref)	-
		GA	1.13 (0.85, 1.49)	0.394602
		AA	0.91 (0.57, 1.47)	0.710676
		trend (A)	1.02 (0.83, 1.25)	0.851577
SELS (15)	rs4965814	AA	1 (Ref)	-
		AG	1.01 (0.75, 1.34)	0.962646
		GG	1 (0.63, 1.59)	0.992988
		trend (G)	1 (0.81, 1.24)	0.977699

## Sheet: African Americans
gene (chromosome)	SNP		OR (95% CI)	P-value
IL10 (1)	rs3024498	AA	1 (Ref)	-
		AG	0.59 (0.27, 1.23)	0.166239
		GG	1.57 (0.13, 35.85)	0.726375
		trend (G)	0.71 (0.36, 1.37)	0.308704
IL10 (1)	rs3024496	TT	1 (Ref)	-
		TC	0.96 (0.49, 1.91)	0.912801
		CC	1.73 (0.66, 4.66)	0.26928
		trend (C)	1.22 (0.77, 1.95)	0.387607
IL10 (1)	rs3024509	TT	1 (Ref)	-
		TC	3.05 (0.36, 64.67)	0.351293
		CC	NA (NA, NA)	NA
		trend (C)	3.05 (0.36, 64.67)	0.320558
IL10 (1)	rs3024493	GG	1 (Ref)	-
		GT	0.46 (0.1, 1.75)	0.279072
		TT	NA (NA, NA)	NA
		trend (T)	0.46 (0.1, 1.75)	0.261383
IL10 (1)	rs3024492	TT	1 (Ref)	-
		TA	0.8 (0.3, 2.04)	0.639049
		AA	NA (NA, NA)	NA
		trend (A)	0.8 (0.3, 2.04)	0.637632
IL10 (1)	rs1554286	CC	1 (Ref)	-
		CT	1.19 (0.61, 2.35)	0.610646
		TT	1.5 (0.59, 3.83)	0.39727
		trend (T)	1.22 (0.78, 1.9)	0.386457
IL10 (1)	rs1518110	GG	1 (Ref)	-
		GT	1.29 (0.66, 2.55)	0.46431
		TT	1.57 (0.61, 4.06)	0.346813
		trend (T)	1.26 (0.81, 1.99)	0.310828
IL10 (1)	rs3021094	AA	1 (Ref)	-
		AC	0.94 (0.16, 5.43)	0.938188
		CC	NA (NA, NA)	NA
		trend (C)	0.94 (0.16, 5.43)	0.938185
IL12RB2 (1)	rs10889680	AA	1 (Ref)	-
		AT	1.14 (0.57, 2.31)	0.708759
		TT	1.12 (0.47, 2.67)	0.790914
		trend (T)	1.06 (0.69, 1.64)	0.781185
IL12RB2 (1)	rs12131065	GG	1 (Ref)	-
		GA	1.04 (0.47, 2.31)	0.923358
		AA	0.98 (0.42, 2.29)	0.957371
		trend (A)	0.98 (0.65, 1.48)	0.92619
IL12RB2 (1)	rs3790558	CC	1 (Ref)	-
		CA	1.68 (0.87, 3.24)	0.122211
		AA	1.2 (0.26, 5.55)	0.813594
		trend (A)	1.4 (0.82, 2.41)	0.212677
IL12RB2 (1)	rs10489627	AA	1 (Ref)	-
		AG	0.63 (0.22, 1.7)	0.365646
		GG	0.54 (0.19, 1.47)	0.234291
		trend (G)	0.78 (0.5, 1.21)	0.267304
IL12RB2 (1)	rs2066446	AA	1 (Ref)	-
		AG	0.84 (0.46, 1.55)	0.580217
		GG	0.57 (0.11, 2.31)	0.448812
		trend (G)	0.81 (0.49, 1.32)	0.392283
IL12RB2 (1)	rs2201584	GG	1 (Ref)	-
		GA	0.85 (0.38, 1.86)	0.681613
		AA	NA (NA, NA)	NA
		trend (A)	0.74 (0.34, 1.56)	0.431298
IL12RB2 (1)	rs17129789	AA	1 (Ref)	-
		AG	1.15 (0.59, 2.23)	0.67911
		GG	1.8 (0.29, 14.03)	0.529245
		trend (G)	1.21 (0.69, 2.13)	0.503763
IL12RB2 (1)	rs3790565	AA	1 (Ref)	-
		AG	0.71 (0.28, 1.78)	0.460882
		GG	0.73 (0.28, 1.88)	0.51232
		trend (G)	0.9 (0.58, 1.4)	0.642379
IL12RB2 (1)	rs12564159	CC	1 (Ref)	-
		CG	0.62 (0.31, 1.27)	0.19125
		GG	0.85 (0.34, 2.13)	0.723324
		trend (G)	0.87 (0.55, 1.37)	0.545828
IL12RB2 (1)	rs6685568	AA	1 (Ref)	-
		AG	1.16 (0.63, 2.12)	0.635522
		GG	0.65 (0.19, 2.05)	0.478159
		trend (G)	0.96 (0.6, 1.51)	0.850221
IL12RB2 (1)	rs2270614	GG	1 (Ref)	-
		GA	0.85 (0.27, 2.67)	0.779068
		AA	0.79 (0.26, 2.44)	0.685049
		trend (A)	0.91 (0.58, 1.44)	0.685978
IL6R (1)	rs8192284	AA	1 (Ref)	-
		AC	1.11 (0.53, 2.33)	0.775888
		CC	2.23 (0.2, 49.45)	0.521054
		trend (C)	1.2 (0.63, 2.31)	0.575264
IL18R1 (2)	rs11465567	AA	1 (Ref)	-
		AG	2.01 (0.83, 5.1)	0.128985
		GG	3.03 (0.28, 66.7)	0.373282
		trend (G)	1.91 (0.93, 4.2)	0.0805767
IL18R1 (2)	rs2287037	GG	1 (Ref)	-
		GA	1.41 (0.78, 2.58)	0.255502
		AA	2.59 (0.83, 9)	0.11094
		trend (A)	1.51 (0.96, 2.42)	0.0765823
IL18R1 (2)	rs9308857	GG	1 (Ref)	-
		GA	0.49 (0.21, 1.12)	0.0943415
		AA	0.73 (0.31, 1.7)	0.465027
		trend (A)	0.95 (0.64, 1.43)	0.822495
IL18R1 (2)	rs11465572	CC	1 (Ref)	-
		CA	1.97 (0.84, 4.82)	0.123888
		AA	NA (NA, NA)	NA
		trend (A)	1.97 (0.84, 4.82)	0.119481
IL18R1 (2)	rs11465576	AA	1 (Ref)	-
		AG	0.86 (0.16, 4.06)	0.852655
		GG	NA (NA, NA)	NA
		trend (G)	0.86 (0.16, 4.06)	0.852242
IL18R1 (2)	rs1362348	CC	1 (Ref)	-
		CG	0.49 (0.21, 1.12)	0.0943415
		GG	0.73 (0.31, 1.7)	0.465027
		trend (G)	0.95 (0.64, 1.43)	0.822495
IL18R1 (2)	rs11465596	CC	1 (Ref)	-
		CA	1.07 (0.28, 4)	0.920323
		AA	NA (NA, NA)	NA
		trend (A)	1.07 (0.28, 4)	0.920333
IL18R1 (2)	rs11465597	AA	1 (Ref)	-
		AG	2.73 (1.07, 7.57)	0.0416493
		GG	4.5 (0.55, 92.86)	0.199921
		trend (G)	2.47 (1.19, 5.71)	0.0147577
IL18R1 (2)	rs7579737	AA	1 (Ref)	-
		AG	1.65 (0.89, 3.1)	0.113525
		GG	2.42 (0.93, 6.56)	0.0743086
		trend (G)	1.59 (1.03, 2.47)	0.0359527
IL18R1 (2)	rs7558013	CC	1 (Ref)	-
		CA	1.19 (0.6, 2.35)	0.616402
		AA	1.1 (0.29, 4)	0.886743
		trend (A)	1.11 (0.66, 1.87)	0.688685
IL18R1 (2)	rs11465623	CC	1 (Ref)	-
		CA	2.16 (0.76, 6.69)	0.157769
		AA	NA (NA, NA)	NA
		trend (A)	2.16 (0.76, 6.69)	0.150494
IL18R1 (2)	rs3213733	CC	1 (Ref)	-
		CA	0.84 (0.44, 1.59)	0.584823
		AA	0.96 (0.28, 3.16)	0.949185
		trend (A)	0.91 (0.56, 1.48)	0.713358
IL18R1 (2)	rs1035130	GG	1 (Ref)	-
		GA	1.42 (0.77, 2.61)	0.257639
		AA	1.42 (0.16, 12.19)	0.732147
		trend (A)	1.36 (0.79, 2.35)	0.265449
IL18R1 (2)	rs2241116	CC	1 (Ref)	-
		CA	0.85 (0.35, 2.05)	0.724455
		AA	NA (NA, NA)	NA
		trend (A)	0.85 (0.35, 2.05)	0.723792
IL18R1 (2)	rs6706002	GG	1 (Ref)	-
		GA	0.56 (0.29, 1.07)	0.080247
		AA	0.63 (0.19, 2.01)	0.438279
		trend (A)	0.68 (0.41, 1.11)	0.125884
IL18R1 (2)	rs1568681	AA	1 (Ref)	-
		AG	0.28 (0.1, 0.68)	0.00773474
		GG	0.36 (0.02, 3.99)	0.418984
		trend (G)	0.35 (0.15, 0.75)	0.00608833
IL1B (2)	rs1143643	GG	1 (Ref)	-
		GA	1.47 (0.76, 2.89)	0.255556
		AA	1.21 (0.14, 10.69)	0.85283
		trend (A)	1.36 (0.76, 2.47)	0.304787
IL1B (2)	rs1143634	GG	1 (Ref)	-
		GA	0.89 (0.45, 1.74)	0.736623
		AA	0.27 (0.01, 2.26)	0.268894
		trend (A)	0.77 (0.42, 1.39)	0.393366
IL1B (2)	rs1143627	TT	1 (Ref)	-
		TC	0.76 (0.32, 1.8)	0.527723
		CC	1.14 (0.46, 2.84)	0.781758
		trend (C)	1.13 (0.73, 1.77)	0.588704
IL1B (2)	rs1143623	CC	1 (Ref)	-
		CG	0.83 (0.39, 1.76)	0.631255
		GG	NA (NA, NA)	NA
		trend (G)	0.75 (0.35, 1.54)	0.429275
IL1RN (2)	rs3087263	GG	1 (Ref)	-
		GA	1.1 (0.19, 6.24)	0.909688
		AA	NA (NA, NA)	NA
		trend (A)	1.1 (0.19, 6.24)	0.909708
IL1RN (2)	rs380092	AA	1 (Ref)	-
		AT	0.67 (0.23, 1.88)	0.446598
		TT	0.57 (0.19, 1.63)	0.29525
		trend (T)	0.78 (0.49, 1.26)	0.316509
IL1RN (2)	rs4252019	CC	1 (Ref)	-
		CT	0.73 (0.36, 1.46)	0.373821
		TT	0.56 (0.21, 1.46)	0.239306
		trend (T)	0.74 (0.46, 1.18)	0.213226
IL1RN (2)	rs579543	CC	1 (Ref)	-
		CT	0.66 (0.29, 1.43)	0.29676
		TT	NA (NA, NA)	NA
		trend (T)	0.94 (0.46, 1.87)	0.860844
IL1RN (2)	rs315951	CC	1 (Ref)	-
		CG	0.99 (0.5, 1.97)	0.974156
		GG	1.06 (0.39, 2.81)	0.9116
		trend (G)	1.02 (0.64, 1.63)	0.935893
IL1RN (2)	rs4252041	CC	1 (Ref)	-
		CT	NA (NA, NA)	NA
		TT	NA (NA, NA)	NA
		trend (T)	NA (NA, NA)	NA
IL1RN (2)	rs9005	GG	1 (Ref)	-
		GA	0.75 (0.39, 1.44)	0.396061
		AA	0.6 (0.08, 3.24)	0.562951
		trend (A)	0.76 (0.43, 1.32)	0.329499
IL12A (3)	rs2243123	AA	1 (Ref)	-
		AG	0.94 (0.49, 1.79)	0.846459
		GG	4.54 (0.64, 90.63)	0.183402
		trend (G)	1.19 (0.69, 2.07)	0.537905
IL12A (3)	rs583911	AA	1 (Ref)	-
		AG	1.05 (0.57, 1.93)	0.876918
		GG	2.24 (0.55, 11.13)	0.273961
		trend (G)	1.22 (0.74, 2)	0.433862
IL12A (3)	rs2243136	AA	1 (Ref)	-
		AG	0.75 (0.37, 1.53)	0.438913
		GG	0.3 (0.01, 2.45)	0.304532
		trend (G)	0.69 (0.37, 1.26)	0.226464
IL12A (3)	rs2243147	AA	1 (Ref)	-
		AG	1.58 (0.76, 3.33)	0.225334
		GG	0.91 (0.41, 2.03)	0.812975
		trend (G)	0.92 (0.62, 1.36)	0.669619
TGFBR2 (3)	rs3087465	GG	1 (Ref)	-
		GA	0.72 (0.29, 1.74)	0.460995
		AA	0.73 (0.3, 1.79)	0.497923
		trend (A)	0.9 (0.59, 1.36)	0.615725
TGFBR2 (3)	rs1835538	GG	1 (Ref)	-
		GA	1.47 (0.79, 2.75)	0.224226
		AA	3.91 (1.06, 18.83)	0.0549399
		trend (A)	1.68 (1.03, 2.78)	0.0358877
TGFBR2 (3)	rs9790292	GG	1 (Ref)	-
		GA	0.79 (0.41, 1.52)	0.477365
		AA	0.23 (0.06, 0.69)	0.0145354
		trend (A)	0.58 (0.36, 0.92)	0.021023
TGFBR2 (3)	rs1036095	CC	1 (Ref)	-
		CG	0.99 (0.53, 1.86)	0.982387
		GG	0.82 (0.33, 1.97)	0.655265
		trend (G)	0.93 (0.61, 1.4)	0.7121
TGFBR2 (3)	rs11709624	GG	1 (Ref)	-
		GC	1.18 (0.65, 2.14)	0.590025
		CC	0.53 (0.02, 5.89)	0.617207
		trend (C)	1.08 (0.62, 1.87)	0.779181
TGFBR2 (3)	rs4522809	GG	1 (Ref)	-
		GA	0.62 (0.31, 1.22)	0.165275
		AA	0.57 (0.23, 1.39)	0.221498
		trend (A)	0.74 (0.47, 1.15)	0.182643
TGFBR2 (3)	rs6809777	GG	1 (Ref)	-
		GA	1.37 (0.76, 2.5)	0.297387
		AA	1.52 (0.5, 4.72)	0.453345
		trend (A)	1.29 (0.82, 2.05)	0.263065
TGFBR2 (3)	rs12490899	GG	1 (Ref)	-
		GA	0.95 (0.29, 3)	0.930256
		AA	NA (NA, NA)	NA
		trend (A)	1.24 (0.45, 3.53)	0.670826
TGFBR2 (3)	rs1431131	TT	1 (Ref)	-
		TA	1.43 (0.7, 2.92)	0.327066
		AA	0.49 (0.02, 5.55)	0.574659
		trend (A)	1.2 (0.64, 2.27)	0.567968
TGFBR2 (3)	rs11129421	GG	1 (Ref)	-
		GA	0.99 (0.5, 1.95)	0.977931
		AA	1.52 (0.24, 12.16)	0.657884
		trend (A)	1.07 (0.6, 1.89)	0.823605
TGFBR2 (3)	rs12493607	CC	1 (Ref)	-
		CG	1.23 (0.61, 2.47)	0.56601
		GG	NA (NA, NA)	NA
		trend (G)	1.34 (0.68, 2.63)	0.395678
TGFBR2 (3)	rs2082224	GG	1 (Ref)	-
		GA	0.89 (0.49, 1.61)	0.703877
		AA	2.89 (0.59, 20.82)	0.218176
		trend (A)	1.11 (0.67, 1.83)	0.692157
TGFBR2 (3)	rs1872978	GG	1 (Ref)	-
		GA	0.68 (0.25, 1.79)	0.438411
		AA	NA (NA, NA)	NA
		trend (A)	0.68 (0.25, 1.79)	0.435149
TGFBR2 (3)	rs1019855	AA	1 (Ref)	-
		AG	1.57 (0.85, 2.95)	0.151513
		GG	1.5 (0.43, 5.18)	0.513968
		trend (G)	1.38 (0.86, 2.25)	0.182243
TGFBR2 (3)	rs3773634	AA	1 (Ref)	-
		AG	0.88 (0.46, 1.69)	0.696748
		GG	0.35 (0.13, 0.84)	0.0223217
		trend (G)	0.64 (0.41, 0.97)	0.0354935
TGFBR2 (3)	rs995435	GG	1 (Ref)	-
		GA	1.14 (0.59, 2.21)	0.698065
		AA	0.78 (0.32, 1.86)	0.574471
		trend (A)	0.92 (0.6, 1.4)	0.686671
TGFBR2 (3)	rs6792117	AA	1 (Ref)	-
		AG	1.1 (0.59, 2.08)	0.758953
		GG	0.64 (0.27, 1.46)	0.297088
		trend (G)	0.85 (0.57, 1.26)	0.428408
TGFBR2 (3)	rs3773640	AA	1 (Ref)	-
		AT	1.52 (0.84, 2.76)	0.166857
		TT	3.41 (0.88, 16.71)	0.090713
		trend (T)	1.64 (1.01, 2.7)	0.0437678
TGFBR2 (3)	rs3773644	CC	1 (Ref)	-
		CT	1.07 (0.58, 1.96)	0.837716
		TT	0.87 (0.29, 2.49)	0.799604
		trend (T)	0.98 (0.63, 1.54)	0.946849
TGFBR2 (3)	rs3773649	GG	1 (Ref)	-
		GA	1.07 (0.57, 1.98)	0.841649
		AA	5.26 (0.74, 104.95)	0.144324
		trend (A)	1.3 (0.76, 2.24)	0.336557
TGFBR2 (3)	rs3773651	AA	1 (Ref)	-
		AG	0.29 (0.01, 2.39)	0.291285
		GG	NA (NA, NA)	NA
		trend (G)	0.29 (0.01, 2.39)	0.256475
TGFBR2 (3)	rs3773652	GG	1 (Ref)	-
		GA	0.83 (0.43, 1.58)	0.564011
		AA	0.97 (0.24, 3.83)	0.962513
		trend (A)	0.9 (0.53, 1.51)	0.683936
TGFBR2 (3)	rs2043136	AA	1 (Ref)	-
		AG	0.85 (0.46, 1.57)	0.599563
		GG	0.83 (0.32, 2.09)	0.697276
		trend (G)	0.89 (0.59, 1.35)	0.588263
TGFBR2 (3)	rs4955104	TT	1 (Ref)	-
		TA	0.82 (0.37, 1.79)	0.620522
		AA	1.33 (0.05, 34.72)	0.844437
		trend (A)	0.88 (0.43, 1.77)	0.730011
TGFBR2 (3)	rs1346907	GG	1 (Ref)	-
		GA	0.93 (0.52, 1.67)	0.803989
		AA	0.99 (0.26, 3.85)	0.992178
		trend (A)	0.96 (0.59, 1.55)	0.857692
TGFBR2 (3)	rs3773658	AA	1 (Ref)	-
		AG	0.66 (0.3, 1.41)	0.293942
		GG	NA (NA, NA)	NA
		trend (G)	0.8 (0.38, 1.62)	0.535082
TGFBR2 (3)	rs876688	GG	1 (Ref)	-
		GA	1.12 (0.6, 2.1)	0.729136
		AA	0.73 (0.31, 1.68)	0.467318
		trend (A)	0.9 (0.6, 1.34)	0.601527
TGFBR2 (3)	rs9843942	GG	1 (Ref)	-
		GA	1.02 (0.45, 2.35)	0.954156
		AA	0.68 (0.27, 1.7)	0.408883
		trend (A)	0.8 (0.51, 1.23)	0.306986
TGFBR2 (3)	rs2276768	GG	1 (Ref)	-
		GA	0.88 (0.49, 1.6)	0.684669
		AA	0.31 (0.08, 0.95)	0.054339
		trend (A)	0.69 (0.43, 1.08)	0.108401
TGFBR2 (3)	rs3773662	AA	1 (Ref)	-
		AG	0.65 (0.31, 1.33)	0.239914
		GG	1.35 (0.34, 5.66)	0.667948
		trend (G)	0.88 (0.52, 1.48)	0.64029
TGFBR2 (3)	rs3773663	GG	1 (Ref)	-
		GA	0.69 (0.37, 1.31)	0.259636
		AA	0.58 (0.23, 1.41)	0.235311
		trend (A)	0.75 (0.48, 1.14)	0.181829
TGFBR2 (3)	rs304839	AA	1 (Ref)	-
		AT	1.51 (0.56, 4.19)	0.414612
		TT	NA (NA, NA)	NA
		trend (T)	1.51 (0.56, 4.19)	0.412621
TGFBR2 (3)	rs11466536	GG	1 (Ref)	-
		GA	NA (NA, NA)	NA
		AA	NA (NA, NA)	NA
		trend (A)	NA (NA, NA)	NA
IL2 (4)	rs2069776	AA	1 (Ref)	-
		AG	0.97 (0.48, 1.97)	0.940864
		GG	0.81 (0.1, 5.11)	0.82328
		trend (G)	0.95 (0.53, 1.68)	0.85226
IL2 (4)	rs2069779	GG	1 (Ref)	-
		GA	NA (NA, NA)	NA
		AA	NA (NA, NA)	NA
		trend (A)	NA (NA, NA)	NA
IL2 (4)	rs2069778	GG	1 (Ref)	-
		GA	0.5 (0.12, 1.85)	0.316133
		AA	NA (NA, NA)	NA
		trend (A)	0.5 (0.12, 1.85)	0.306047
IL2 (4)	rs2069763	CC	1 (Ref)	-
		CA	1.3 (0.59, 2.9)	0.512814
		AA	NA (NA, NA)	NA
		trend (A)	1 (0.49, 2.04)	0.990312
IL2 (4)	rs2069762	AA	1 (Ref)	-
		AC	2.46 (0.96, 6.85)	0.0680889
		CC	NA (NA, NA)	NA
		trend (C)	2.66 (1.1, 7.16)	0.0287926
IL8 (4)	rs4073	TT	1 (Ref)	-
		TA	0.93 (0.5, 1.74)	0.832518
		AA	1.29 (0.31, 5.56)	0.721501
		trend (A)	1.02 (0.62, 1.68)	0.945269
IL8 (4)	rs2227307	TT	1 (Ref)	-
		TG	1.53 (0.69, 3.5)	0.302709
		GG	1.34 (0.54, 3.39)	0.534168
		trend (G)	1.13 (0.72, 1.79)	0.586986
IL8 (4)	rs2227306	GG	1 (Ref)	-
		GA	0.98 (0.48, 1.99)	0.954831
		AA	1.2 (0.14, 10.25)	0.859115
		trend (A)	1.02 (0.56, 1.84)	0.959794
IL8 (4)	rs2227543	GG	1 (Ref)	-
		GA	0.98 (0.48, 1.98)	0.947587
		AA	1.19 (0.14, 10.18)	0.863871
		trend (A)	1.01 (0.55, 1.84)	0.968232
IL12B (5)	rs2421047	GG	1 (Ref)	-
		GA	0.93 (0.49, 1.76)	0.827441
		AA	1.75 (0.74, 4.25)	0.207231
		trend (A)	1.22 (0.81, 1.84)	0.33653
IL12B (5)	rs919766	AA	1 (Ref)	-
		AC	0.95 (0.51, 1.75)	0.873997
		CC	0.48 (0.07, 2.35)	0.395467
		trend (C)	0.85 (0.51, 1.42)	0.546673
IL12B (5)	rs2853694	AA	1 (Ref)	-
		AC	0.79 (0.43, 1.46)	0.457988
		CC	0.79 (0.24, 2.44)	0.679634
		trend (C)	0.84 (0.53, 1.33)	0.462437
IL12B (5)	rs2569254	GG	1 (Ref)	-
		GA	0.65 (0.27, 1.48)	0.306967
		AA	NA (NA, NA)	NA
		trend (A)	0.65 (0.27, 1.48)	0.302121
IL12B (5)	rs1433048	AA	1 (Ref)	-
		AG	0.49 (0.17, 1.26)	0.152404
		GG	NA (NA, NA)	NA
		trend (G)	0.49 (0.17, 1.26)	0.141671
IL12B (5)	rs2546893	GG	1 (Ref)	-
		GA	1.78 (0.97, 3.29)	0.0651666
		AA	0.66 (0.17, 2.26)	0.52339
		trend (A)	1.21 (0.75, 1.94)	0.432053
IL13 (5)	rs1800925	GG	1 (Ref)	-
		GA	1.9 (1, 3.69)	0.0539952
		AA	1.98 (0.85, 4.73)	0.116424
		trend (A)	1.48 (0.98, 2.26)	0.0627863
IL13 (5)	rs1295686	GG	1 (Ref)	-
		GA	2.45 (0.93, 7.06)	0.078388
		AA	2.36 (0.86, 7.12)	0.108098
		trend (A)	1.31 (0.84, 2.09)	0.236556
IL13 (5)	rs20541	GG	1 (Ref)	-
		GA	1.41 (0.74, 2.73)	0.297844
		AA	0.26 (0.01, 1.7)	0.228092
		trend (A)	1.02 (0.59, 1.76)	0.939002
IL13 (5)	rs1295683	GG	1 (Ref)	-
		GA	1.52 (0.75, 3.09)	0.243531
		AA	NA (NA, NA)	NA
		trend (A)	1.52 (0.75, 3.09)	0.24254
IL4 (5)	rs2243248	AA	1 (Ref)	-
		AC	0.64 (0.33, 1.2)	0.166343
		CC	2.17 (0.2, 48.01)	0.536093
		trend (C)	0.75 (0.42, 1.34)	0.338563
IL4 (5)	rs2227282	CC	1 (Ref)	-
		CG	NA (NA, NA)	NA
		GG	NA (NA, NA)	NA
		trend (G)	NA (NA, NA)	NA
IL4 (5)	rs2243263	CC	1 (Ref)	-
		CG	0.74 (0.39, 1.4)	0.360549
		GG	0.19 (0.01, 1.26)	0.140108
		trend (G)	0.64 (0.37, 1.1)	0.106811
IL4 (5)	rs2243266	CC	1 (Ref)	-
		CT	0.76 (0.41, 1.39)	0.368388
		TT	0.9 (0.33, 2.42)	0.825894
		trend (T)	0.88 (0.56, 1.36)	0.555817
IL5 (5)	rs2069812	GG	1 (Ref)	-
		GA	3.04 (0.67, 21.56)	0.187557
		AA	3.31 (0.75, 22.96)	0.148184
		trend (A)	1.33 (0.81, 2.25)	0.262784
IFNGR1 (6)	rs3799488	AA	1 (Ref)	-
		AG	4.41 (0.63, 87.74)	0.190583
		GG	NA (NA, NA)	NA
		trend (G)	4.41 (0.63, 87.74)	0.143477
IFNGR1 (6)	rs9376267	GG	1 (Ref)	-
		GA	0.71 (0.35, 1.4)	0.326234
		AA	NA (NA, NA)	NA
		trend (A)	0.78 (0.4, 1.51)	0.464969
IFNGR1 (6)	rs12204754	AA	1 (Ref)	-
		AG	NA (NA, NA)	NA
		GG	NA (NA, NA)	NA
		trend (G)	NA (NA, NA)	NA
IFNGR1 (6)	rs10457655	GG	1 (Ref)	-
		GA	1.53 (0.8, 2.96)	0.203019
		AA	2.38 (0.79, 7.72)	0.129601
		trend (A)	1.54 (0.96, 2.5)	0.0735144
IFNGR1 (6)	rs1327474	AA	1 (Ref)	-
		AG	0.81 (0.35, 1.81)	0.604548
		GG	NA (NA, NA)	NA
		trend (G)	0.74 (0.33, 1.58)	0.434386
IL17 (6)	rs4711998	GG	1 (Ref)	-
		GA	0.91 (0.43, 1.91)	0.795907
		AA	1.5 (0.68, 3.33)	0.318779
		trend (A)	1.25 (0.85, 1.87)	0.262859
IL17 (6)	rs8193036	AA	1 (Ref)	-
		AG	1.31 (0.7, 2.47)	0.392678
		GG	2.36 (0.81, 7.51)	0.124962
		trend (G)	1.44 (0.92, 2.29)	0.111168
IL17 (6)	rs3819024	AA	1 (Ref)	-
		AG	1.09 (0.6, 1.99)	0.777504
		GG	1.27 (0.45, 3.55)	0.646377
		trend (G)	1.11 (0.72, 1.72)	0.630076
IL17 (6)	rs3819025	GG	1 (Ref)	-
		GA	0.96 (0.39, 2.33)	0.931686
		AA	NA (NA, NA)	NA
		trend (A)	0.96 (0.39, 2.33)	0.931657
IL17 (6)	rs7747909	GG	1 (Ref)	-
		GA	1.17 (0.54, 2.52)	0.695386
		AA	NA (NA, NA)	NA
		trend (A)	1.03 (0.49, 2.12)	0.940017
IL17 (6)	rs1974226	GG	1 (Ref)	-
		GA	1.5 (0.7, 3.25)	0.294326
		AA	2.56 (0.24, 55.77)	0.44762
		trend (A)	1.53 (0.8, 3)	0.201816
IL17 (6)	rs16882180	GG	1 (Ref)	-
		GA	0.8 (0.39, 1.62)	0.535208
		AA	1.06 (0.12, 9.25)	0.9532
		trend (A)	0.87 (0.47, 1.57)	0.637478
IL17 (6)	rs2894798	GG	1 (Ref)	-
		GA	0.9 (0.26, 2.95)	0.856599
		AA	0.64 (0.19, 2.08)	0.452835
		trend (A)	0.76 (0.47, 1.22)	0.253432
TNFLTA (6)	rs2844482	GG	1 (Ref)	-
		GA	0.95 (0.49, 1.82)	0.868777
		AA	0.57 (0.02, 6.62)	0.662162
		trend (A)	0.9 (0.49, 1.63)	0.737687
TNFLTA (6)	rs1800683	GG	1 (Ref)	-
		GA	1.29 (0.6, 2.81)	0.515456
		AA	0.61 (0.24, 1.53)	0.296949
		trend (A)	0.79 (0.5, 1.23)	0.298832
TNFLTA (6)	rs2239704	CC	1 (Ref)	-
		CA	1.14 (0.6, 2.2)	0.687049
		AA	1.46 (0.42, 5.17)	0.548254
		trend (A)	1.18 (0.72, 1.94)	0.51752
TNFLTA (6)	rs909253	AA	1 (Ref)	-
		AG	1.3 (0.6, 2.82)	0.509828
		GG	0.59 (0.23, 1.47)	0.264704
		trend (G)	0.77 (0.49, 1.21)	0.260745
TNFLTA (6)	rs3888136	TT	1 (Ref)	-
		TC	0.97 (0.51, 1.86)	0.936719
		CC	1.25 (0.38, 4.11)	0.713638
		trend (C)	1.05 (0.65, 1.71)	0.838664
TNFLTA (6)	rs2229092	AA	1 (Ref)	-
		AC	0.47 (0.06, 2.66)	0.412253
		CC	NA (NA, NA)	NA
		trend (C)	0.47 (0.06, 2.66)	0.399424
TNFLTA (6)	rs1041981	CC	1 (Ref)	-
		CA	1.11 (0.55, 2.23)	0.774399
		AA	0.54 (0.22, 1.27)	0.159998
		trend (A)	0.75 (0.49, 1.15)	0.190004
TNFLTA (6)	rs1799964	AA	1 (Ref)	-
		AG	0.97 (0.51, 1.82)	0.922173
		GG	1.87 (0.29, 15.21)	0.511036
		trend (G)	1.08 (0.62, 1.85)	0.793314
TNFLTA (6)	rs1799724	CC	1 (Ref)	-
		CT	3.17 (0.83, 15.33)	0.107362
		TT	NA (NA, NA)	NA
		trend (T)	1.76 (0.58, 5.87)	0.318931
TNFLTA (6)	rs1800629	GG	1 (Ref)	-
		GA	0.6 (0.28, 1.27)	0.189934
		AA	2.23 (0.2, 49.48)	0.521255
		trend (A)	0.77 (0.39, 1.48)	0.438525
TNFLTA (6)	rs3093662	AA	1 (Ref)	-
		AG	1.99 (0.79, 5.29)	0.15051
		GG	NA (NA, NA)	NA
		trend (G)	1.51 (0.65, 3.64)	0.337976
TGFBR1 (9)	rs10988705	GG	1 (Ref)	-
		GA	2.46 (0.23, 53.76)	0.468335
		AA	NA (NA, NA)	NA
		trend (A)	2.46 (0.23, 53.76)	0.453411
TGFBR1 (9)	rs6478974	AA	1 (Ref)	-
		AT	1.34 (0.72, 2.5)	0.35187
		TT	2.57 (0.24, 56.53)	0.447505
		trend (T)	1.39 (0.79, 2.46)	0.254045
TGFBR1 (9)	rs10739778	AA	1 (Ref)	-
		AC	1.44 (0.74, 2.86)	0.28628
		CC	1.08 (0.39, 2.92)	0.882667
		trend (C)	1.13 (0.71, 1.81)	0.59293
TGFBR1 (9)	rs1571590	AA	1 (Ref)	-
		AG	1.19 (0.64, 2.19)	0.58491
		GG	0.49 (0.07, 2.38)	0.405923
		trend (G)	0.98 (0.59, 1.64)	0.951536
TGFBR1 (9)	rs10512263	AA	1 (Ref)	-
		AG	5.37 (1.28, 36.55)	0.0381833
		GG	NA (NA, NA)	NA
		trend (G)	5.37 (1.28, 36.55)	0.0198235
TGFBR1 (9)	rs7850895	AA	1 (Ref)	-
		AG	1.28 (0.45, 3.69)	0.63936
		GG	NA (NA, NA)	NA
		trend (G)	1.28 (0.45, 3.69)	0.639556
IL18 (11)	rs3882891	AA	1 (Ref)	-
		AC	0.63 (0.32, 1.24)	0.183366
		CC	0.57 (0.24, 1.36)	0.209997
		trend (C)	0.74 (0.48, 1.14)	0.174252
IL18 (11)	rs5744280	GG	1 (Ref)	-
		GA	1.35 (0.7, 2.61)	0.371351
		AA	2.01 (0.85, 4.87)	0.115105
		trend (A)	1.41 (0.92, 2.16)	0.111586
IL18 (11)	rs5744257	AA	1 (Ref)	-
		AG	0.88 (0.03, 23.58)	0.931478
		GG	NA (NA, NA)	NA
		trend (G)	0.88 (0.03, 23.58)	0.931489
IL18 (11)	rs1834481	GG	1 (Ref)	-
		GC	1.12 (0.39, 3.22)	0.827075
		CC	NA (NA, NA)	NA
		trend (C)	1.12 (0.39, 3.22)	0.827133
IL18 (11)	rs360722	GG	1 (Ref)	-
		GA	0.68 (0.37, 1.24)	0.215769
		AA	1.41 (0.46, 4.55)	0.548066
		trend (A)	0.93 (0.59, 1.46)	0.743775
IL18 (11)	rs5744241	AA	1 (Ref)	-
		AG	NA (NA, NA)	NA
		GG	NA (NA, NA)	NA
		trend (G)	NA (NA, NA)	NA
IL18 (11)	rs795467	GG	1 (Ref)	-
		GA	0.82 (0.43, 1.57)	0.555439
		AA	1.11 (0.13, 9.55)	0.916938
		trend (A)	0.88 (0.5, 1.55)	0.661243
IL18 (11)	rs1946518	CC	1 (Ref)	-
		CA	0.87 (0.47, 1.6)	0.651745
		AA	0.89 (0.31, 2.47)	0.818393
		trend (A)	0.91 (0.58, 1.43)	0.695135
IFNG (12)	rs2069728	GG	1 (Ref)	-
		GA	0.42 (0.22, 0.77)	0.00581562
		AA	0.52 (0.07, 3.35)	0.494007
		trend (A)	0.48 (0.27, 0.83)	0.00807365
IFNG (12)	rs2069727	AA	1 (Ref)	-
		AG	0.86 (0.46, 1.6)	0.626546
		GG	1.06 (0.23, 4.73)	0.94198
		trend (G)	0.92 (0.55, 1.53)	0.75599
IFNG (12)	rs2069718	GG	1 (Ref)	-
		GA	0.49 (0.22, 1.09)	0.0828868
		AA	0.82 (0.36, 1.83)	0.626196
		trend (A)	0.98 (0.66, 1.46)	0.935785
IFNG (12)	rs2069716	AA	1 (Ref)	-
		AG	0.74 (0.09, 4.61)	0.745524
		GG	NA (NA, NA)	NA
		trend (G)	0.74 (0.09, 4.61)	0.74361
IFNG (12)	rs1861494	AA	1 (Ref)	-
		AG	1.1 (0.57, 2.12)	0.781523
		GG	3.87 (0.87, 27.05)	0.104826
		trend (G)	1.4 (0.84, 2.36)	0.191645
IFNG (12)	rs2069707	GG	1 (Ref)	-
		GC	4.28 (0.6, 85.89)	0.202852
		CC	NA (NA, NA)	NA
		trend (C)	4.28 (0.6, 85.89)	0.156404
IL23A (12)	rs11171806	GG	1 (Ref)	-
		GA	2.22 (0.21, 48.67)	0.52003
		AA	NA (NA, NA)	NA
		trend (A)	2.22 (0.21, 48.67)	0.507014
IL12RB1 (19)	rs382410	AA	1 (Ref)	-
		AG	0.81 (0.41, 1.6)	0.547547
		GG	0.82 (0.37, 1.84)	0.636518
		trend (G)	0.9 (0.6, 1.34)	0.608432
IL12RB1 (19)	rs404733	TT	1 (Ref)	-
		TA	1.02 (0.51, 2.04)	0.945646
		AA	0.7 (0.28, 1.69)	0.435376
		trend (A)	0.87 (0.56, 1.33)	0.508035
IL12RB1 (19)	rs375947	AA	1 (Ref)	-
		AG	1.29 (0.69, 2.42)	0.420592
		GG	1.42 (0.5, 4.07)	0.505134
		trend (G)	1.23 (0.8, 1.91)	0.352955
IL12RB1 (19)	rs447009	CC	1 (Ref)	-
		CA	1.93 (0.81, 4.76)	0.141585
		AA	1.06 (0.04, 27.28)	0.970027
		trend (A)	1.64 (0.77, 3.64)	0.199381
IL12RB1 (19)	rs11575926	GG	1 (Ref)	-
		GA	5.3 (1.31, 35.6)	0.0369143
		AA	NA (NA, NA)	NA
		trend (A)	5.3 (1.31, 35.6)	0.0177225
MIC1 (19)	rs1059519	CC	1 (Ref)	-
		CG	0.84 (0.43, 1.62)	0.602117
		GG	0.88 (0.23, 3.14)	0.839812
		trend (G)	0.89 (0.53, 1.46)	0.644279
MIC1 (19)	rs1059369	TT	1 (Ref)	-
		TA	0.57 (0.27, 1.17)	0.131481
		AA	0.59 (0.14, 2.24)	0.444232
		trend (A)	0.67 (0.39, 1.13)	0.134363
MIC1 (19)	rs1227731	GG	1 (Ref)	-
		GA	0.46 (0.1, 1.73)	0.27418
		AA	NA (NA, NA)	NA
		trend (A)	0.46 (0.1, 1.73)	0.256483
MIC1 (19)	rs1058587	GG	1 (Ref)	-
		GC	0.61 (0.3, 1.22)	0.168252
		CC	2.23 (0.21, 49.12)	0.519291
		trend (C)	0.76 (0.41, 1.39)	0.375796
MIC1 (19)	rs16982345	GG	1 (Ref)	-
		GA	0.63 (0.31, 1.25)	0.188073
		AA	3.19 (0.39, 66.21)	0.324677
		trend (A)	0.85 (0.46, 1.52)	0.576032
MIC1 (19)	rs8101249	AA	1 (Ref)	-
		AC	1.97 (0.93, 4.3)	0.0812787
		CC	2.78 (1.12, 7.18)	0.0304325
		trend (C)	1.68 (1.07, 2.69)	0.0252014
TGFB1 (19)	rs11466338	AA	1 (Ref)	-
		AG	1.94 (0.89, 4.35)	0.0986281
		GG	2.56 (0.48, 18.94)	0.288597
		trend (G)	1.78 (0.98, 3.38)	0.0574227
TGFB1 (19)	rs8110090	AA	1 (Ref)	-
		AG	0.82 (0.4, 1.66)	0.585955
		GG	1.1 (0.2, 6.2)	0.908541
		trend (G)	0.91 (0.51, 1.59)	0.738581
TGFB1 (19)	rs4803455	CC	1 (Ref)	-
		CA	1.15 (0.5, 2.74)	0.743478
		AA	2.36 (0.98, 5.89)	0.0593503
		trend (A)	1.6 (1.04, 2.52)	0.0336295
TGFB1 (19)	rs1800469	GG	1 (Ref)	-
		GA	1.16 (0.64, 2.12)	0.630384
		AA	0.88 (0.2, 3.58)	0.854242
		trend (A)	1.06 (0.65, 1.74)	0.811841
IFNGR2 (21)	rs17879833	TT	1 (Ref)	-
		TA	0.88 (0.25, 2.9)	0.83261
		AA	1.14 (0.04, 29.31)	0.926426
		trend (A)	0.95 (0.36, 2.42)	0.919683
IFNGR2 (21)	rs9808753	AA	1 (Ref)	-
		AG	0.68 (0.37, 1.25)	0.220664
		GG	3.99 (0.91, 27.73)	0.094358
		trend (G)	1.05 (0.64, 1.71)	0.846694
IFNGR2 (21)	rs17644622	AA	1 (Ref)	-
		AG	1.05 (0.19, 5.92)	0.951965
		GG	NA (NA, NA)	NA
		trend (G)	1.05 (0.19, 5.92)	0.951968
IFNGR2 (21)	rs2834212	CC	1 (Ref)	-
		CG	0.2 (0.01, 1.28)	0.144583
		GG	NA (NA, NA)	NA
		trend (G)	0.2 (0.01, 1.28)	0.09277
IFNGR2 (21)	rs2834213	AA	1 (Ref)	-
		AG	0.97 (0.27, 3.34)	0.956896
		GG	1.13 (0.04, 28.82)	0.933155
		trend (G)	1.01 (0.38, 2.61)	0.988598
IFNGR2 (21)	rs2012075	AA	1 (Ref)	-
		AG	1.02 (0.5, 2.07)	0.951699
		GG	2.51 (0.47, 18.61)	0.297336
		trend (G)	1.22 (0.7, 2.15)	0.4821
IFNGR2 (21)	rs8128362	GG	1 (Ref)	-
		GA	1.11 (0.29, 4.27)	0.877564
		AA	NA (NA, NA)	NA
		trend (A)	1.11 (0.29, 4.27)	0.877619
IFNGR2 (21)	rs8128483	AA	1 (Ref)	-
		AG	0.78 (0.42, 1.42)	0.413031
		GG	1.18 (0.45, 3.13)	0.738763
		trend (G)	0.97 (0.63, 1.49)	0.886638
IFNGR2 (21)	rs1059293	TT	1 (Ref)	-
		TC	1.02 (0.53, 1.94)	0.961455
		CC	0.32 (0.02, 2.3)	0.317931
		trend (C)	0.87 (0.49, 1.53)	0.625618
MIF (22)	rs2012124	GG	1 (Ref)	-
		GA	1.11 (0.55, 2.22)	0.770022
		AA	0.7 (0.17, 2.49)	0.590564
		trend (A)	0.95 (0.57, 1.57)	0.843023
MIF (22)	rs4822443	GG	1 (Ref)	-
		GA	1.17 (0.64, 2.14)	0.602236
		AA	1.02 (0.19, 4.94)	0.98033
		trend (A)	1.11 (0.67, 1.86)	0.680492
COX2 (1)	rs4648310	AA	1 (Ref)	-
		AG	NA (NA, NA)	NA
		GG	NA (NA, NA)	NA
		trend (G)	NA (NA, NA)	NA
COX2 (1)	rs689470	GG	1 (Ref)	-
		GA	1.06 (0.53, 2.16)	0.865903
		AA	2.26 (0.92, 5.7)	0.077615
		trend (A)	1.43 (0.92, 2.25)	0.107422
COX2 (1)	rs2206593	GG	1 (Ref)	-
		GA	0.94 (0.11, 8.21)	0.949659
		AA	NA (NA, NA)	NA
		trend (A)	0.94 (0.11, 8.21)	0.949662
COX2 (1)	rs5275	AA	1 (Ref)	-
		AG	0.6 (0.22, 1.57)	0.296515
		GG	0.84 (0.3, 2.29)	0.733739
		trend (G)	1.03 (0.65, 1.65)	0.889838
COX2 (1)	rs2066826	GG	1 (Ref)	-
		GA	0.53 (0.27, 1.02)	0.060302
		AA	0.37 (0.1, 1.14)	0.0942009
		trend (A)	0.57 (0.34, 0.94)	0.0284267
COX2 (1)	rs5277	CC	1 (Ref)	-
		CG	0.52 (0.1, 2.08)	0.371876
		GG	NA (NA, NA)	NA
		trend (G)	0.52 (0.1, 2.08)	0.359662
COX2 (1)	rs2745557	GG	1 (Ref)	-
		GA	0.67 (0.33, 1.32)	0.248523
		AA	NA (NA, NA)	NA
		trend (A)	0.57 (0.3, 1.05)	0.0736335
COX2 (1)	rs20417	GG	1 (Ref)	-
		GC	0.86 (0.45, 1.66)	0.656659
		CC	0.64 (0.21, 1.81)	0.408489
		trend (C)	0.82 (0.51, 1.31)	0.410465
COX2 (1)	rs689466	AA	1 (Ref)	-
		AG	2.28 (1, 5.38)	0.0521659
		GG	NA (NA, NA)	NA
		trend (G)	2.59 (1.22, 5.84)	0.0123911
TLR5 (1)	rs5744174	AA	1 (Ref)	-
		AG	1.03 (0.53, 1.99)	0.919561
		GG	4.69 (0.66, 93.97)	0.175313
		trend (G)	1.28 (0.73, 2.24)	0.391705
TLR5 (1)	rs2072493	AA	1 (Ref)	-
		AG	0.65 (0.19, 2.05)	0.470039
		GG	NA (NA, NA)	NA
		trend (G)	0.65 (0.19, 2.05)	0.464733
TLR5 (1)	rs764535	GG	1 (Ref)	-
		GA	NA (NA, NA)	NA
		AA	NA (NA, NA)	NA
		trend (A)	NA (NA, NA)	NA
TLR5 (1)	rs851180	GG	1 (Ref)	-
		GA	0.8 (0.43, 1.49)	0.489037
		AA	1.75 (0.41, 8.9)	0.459
		trend (A)	0.98 (0.59, 1.63)	0.952156
TLR5 (1)	rs2241096	GG	1 (Ref)	-
		GA	0.14 (0.01, 0.8)	0.0663626
		AA	NA (NA, NA)	NA
		trend (A)	0.49 (0.11, 1.67)	0.263774
TLR5 (1)	rs5744113	AA	1 (Ref)	-
		AG	0.76 (0.41, 1.4)	0.378935
		GG	1.55 (0.63, 3.87)	0.341506
		trend (G)	1.09 (0.72, 1.65)	0.688672
TLR5 (1)	rs5744105	GG	1 (Ref)	-
		GC	0.8 (0.43, 1.47)	0.467123
		CC	1.79 (0.72, 4.6)	0.21325
		trend (C)	1.15 (0.76, 1.76)	0.497725
TLR1 (4)	rs5743618	GG	1 (Ref)	-
		GT	NA (NA, NA)	NA
		TT	NA (NA, NA)	NA
		trend (T)	NA (NA, NA)	NA
TLR1 (4)	rs3923647	AA	1 (Ref)	-
		AT	0.58 (0.24, 1.33)	0.208107
		TT	NA (NA, NA)	NA
		trend (T)	0.53 (0.23, 1.17)	0.1187
TLR1 (4)	rs4833095	AA	1 (Ref)	-
		AG	0.82 (0.1, 5.49)	0.840193
		GG	0.6 (0.07, 3.88)	0.586416
		trend (G)	0.74 (0.42, 1.27)	0.27373
TLR1 (4)	rs5743611	GG	1 (Ref)	-
		GC	1.93 (0.45, 9.74)	0.380483
		CC	NA (NA, NA)	NA
		trend (C)	1.93 (0.45, 9.74)	0.372354
TLR1 (4)	rs5743594	GG	1 (Ref)	-
		GA	0.22 (0.03, 0.94)	0.0659272
		AA	NA (NA, NA)	NA
		trend (A)	0.22 (0.03, 0.94)	0.0403755
TLR1 (4)	rs5743556	AA	1 (Ref)	-
		AG	1.75 (0.55, 6.08)	0.349403
		GG	NA (NA, NA)	NA
		trend (G)	1.75 (0.55, 6.08)	0.343681
TLR1 (4)	rs5743551	AA	1 (Ref)	-
		AG	0.86 (0.11, 5.69)	0.876163
		GG	0.52 (0.07, 3.35)	0.491575
		trend (G)	0.64 (0.37, 1.1)	0.103282
TLR10 (4)	rs4129009	TT	1 (Ref)	-
		TC	1.79 (0.56, 6.2)	0.331957
		CC	NA (NA, NA)	NA
		trend (C)	1.79 (0.56, 6.2)	0.32602
TLR10 (4)	rs11466657	AA	1 (Ref)	-
		AG	NA (NA, NA)	NA
		GG	NA (NA, NA)	NA
		trend (G)	NA (NA, NA)	NA
TLR10 (4)	rs11096955	TT	1 (Ref)	-
		TG	1.28 (0.59, 2.79)	0.535426
		GG	1.67 (0.7, 4.04)	0.247525
		trend (G)	1.29 (0.84, 2)	0.239451
TLR10 (4)	rs11096957	TT	1 (Ref)	-
		TG	1.47 (0.63, 3.53)	0.379771
		GG	2.05 (0.81, 5.4)	0.135117
		trend (G)	1.43 (0.9, 2.29)	0.128765
TLR10 (4)	rs10856838	TT	1 (Ref)	-
		TA	1.2 (0.59, 2.46)	0.612434
		AA	1.48 (0.63, 3.51)	0.373182
		trend (A)	1.21 (0.79, 1.87)	0.372531
TLR10 (4)	rs4130727	AA	1 (Ref)	-
		AG	1.06 (0.58, 1.94)	0.838788
		GG	0.93 (0.22, 3.72)	0.919734
		trend (G)	1.02 (0.63, 1.66)	0.932092
TLR10 (4)	rs7653908	GG	1 (Ref)	-
		GC	0.86 (0.47, 1.58)	0.631994
		CC	1.62 (0.49, 5.82)	0.433346
		trend (C)	1.05 (0.66, 1.68)	0.835237
TLR2 (4)	rs4696480	AA	1 (Ref)	-
		AT	0.8 (0.43, 1.48)	0.475691
		TT	0.36 (0.12, 0.95)	0.0453821
		trend (T)	0.66 (0.42, 1.02)	0.0602741
TLR2 (4)	rs1898830	AA	1 (Ref)	-
		AG	1.25 (0.62, 2.54)	0.525257
		GG	NA (NA, NA)	NA
		trend (G)	1.11 (0.57, 2.19)	0.751154
TLR2 (4)	rs4696483	CC	1 (Ref)	-
		CT	1.47 (0.69, 3.21)	0.325179
		TT	1.5 (0.61, 3.74)	0.377068
		trend (T)	1.23 (0.78, 1.93)	0.37064
TLR2 (4)	rs3804099	TT	1 (Ref)	-
		TC	1.45 (0.58, 3.8)	0.431791
		CC	1.48 (0.57, 3.98)	0.425189
		trend (C)	1.15 (0.74, 1.79)	0.524937
TLR2 (4)	rs3804100	TT	1 (Ref)	-
		TC	0.78 (0.31, 1.92)	0.594147
		CC	NA (NA, NA)	NA
		trend (C)	0.78 (0.31, 1.92)	0.59274
TLR2 (4)	rs5743704	CC	1 (Ref)	-
		CA	0.22 (0.01, 1.98)	0.216
		AA	NA (NA, NA)	NA
		trend (A)	0.22 (0.01, 1.98)	0.181979
TLR2 (4)	rs5743708	GG	1 (Ref)	-
		GT	NA (NA, NA)	NA
		TT	1.15 (0.04, 29.93)	0.922433
		trend (T)	1.35 (0.33, 7.1)	0.661486
TLR2 (4)	rs7656411	TT	1 (Ref)	-
		TG	1.78 (0.79, 4.16)	0.17086
		GG	1.13 (0.47, 2.79)	0.788192
		trend (G)	0.97 (0.63, 1.48)	0.890172
TLR3 (4)	rs3775291	CC	1 (Ref)	-
		CT	1.2 (0.48, 3.02)	0.694561
		TT	NA (NA, NA)	NA
		trend (T)	0.88 (0.39, 1.92)	0.745613
TLR6 (4)	rs3775073	AA	1 (Ref)	-
		AG	0.89 (0.37, 2.11)	0.798131
		GG	0.51 (0.21, 1.19)	0.120101
		trend (G)	0.67 (0.45, 1.01)	0.0551986
TLR6 (4)	rs5743810	GG	1 (Ref)	-
		GA	2.6 (1.07, 6.83)	0.0409016
		AA	NA (NA, NA)	NA
		trend (A)	2.79 (1.21, 7.12)	0.0157512
TLR6 (4)	rs5743806	AA	1 (Ref)	-
		AG	0.76 (0.35, 1.64)	0.482237
		GG	0.52 (0.23, 1.16)	0.111593
		trend (G)	0.72 (0.48, 1.06)	0.0956069
TLR6 (4)	rs5743795	GG	1 (Ref)	-
		GA	1.3 (0.44, 3.89)	0.63405
		AA	NA (NA, NA)	NA
		trend (A)	1.3 (0.44, 3.89)	0.633723
TLR6 (4)	rs5743794	GG	1 (Ref)	-
		GA	1.3 (0.44, 3.91)	0.627207
		AA	NA (NA, NA)	NA
		trend (A)	1.3 (0.44, 3.91)	0.626872
MSR1 (8)	rs6986419	AA	1 (Ref)	-
		AC	1.61 (0.66, 4.03)	0.294615
		CC	0.87 (0.35, 2.19)	0.764525
		trend (C)	0.81 (0.53, 1.23)	0.320174
MSR1 (8)	rs12678046	GG	1 (Ref)	-
		GA	0.48 (0.23, 1)	0.053293
		AA	NA (NA, NA)	NA
		trend (A)	0.43 (0.21, 0.85)	0.0135785
MSR1 (8)	rs11986822	GG	1 (Ref)	-
		GA	0.6 (0.23, 1.51)	0.293539
		AA	NA (NA, NA)	NA
		trend (A)	0.6 (0.23, 1.51)	0.286042
MSR1 (8)	rs11780669	AA	1 (Ref)	-
		AG	NA (NA, NA)	NA
		GG	NA (NA, NA)	NA
		trend (G)	NA (NA, NA)	NA
MSR1 (8)	rs10503575	AA	1 (Ref)	-
		AG	0.86 (0.33, 2.23)	0.750444
		GG	0.72 (0.28, 1.79)	0.471252
		trend (G)	0.84 (0.56, 1.27)	0.413243
MSR1 (8)	rs1993977	AA	1 (Ref)	-
		AG	0.94 (0.38, 2.31)	0.887078
		GG	0.77 (0.32, 1.86)	0.552471
		trend (G)	0.86 (0.57, 1.29)	0.466849
MSR1 (8)	rs10503574	AA	1 (Ref)	-
		AC	1.04 (0.56, 1.91)	0.898809
		CC	0.81 (0.25, 2.43)	0.707423
		trend (C)	0.96 (0.61, 1.5)	0.852943
MSR1 (8)	rs17484273	GG	1 (Ref)	-
		GA	0.54 (0.29, 0.99)	0.0487662
		AA	0.93 (0.24, 3.56)	0.915772
		trend (A)	0.7 (0.42, 1.14)	0.152024
MSR1 (8)	rs971594	GG	1 (Ref)	-
		GC	1.17 (0.6, 2.28)	0.648483
		CC	0.56 (0.08, 3.02)	0.517302
		trend (C)	0.99 (0.57, 1.71)	0.973478
MSR1 (8)	rs17677334	GG	1 (Ref)	-
		GA	2.54 (0.72, 10.22)	0.15674
		AA	NA (NA, NA)	NA
		trend (A)	2.54 (0.72, 10.22)	0.147105
MSR1 (8)	rs17484315	GG	1 (Ref)	-
		GC	NA (NA, NA)	NA
		CC	NA (NA, NA)	NA
		trend (C)	NA (NA, NA)	NA
MSR1 (8)	rs3747531	CC	1 (Ref)	-
		CG	0.75 (0.32, 1.73)	0.506463
		GG	NA (NA, NA)	NA
		trend (G)	0.68 (0.3, 1.48)	0.337176
MSR1 (8)	rs754331	GG	1 (Ref)	-
		GA	0.69 (0.38, 1.27)	0.241191
		AA	0.65 (0.2, 1.95)	0.444921
		trend (A)	0.75 (0.47, 1.19)	0.224724
MSR1 (8)	rs13251251	CC	1 (Ref)	-
		CA	2.06 (0.19, 45.74)	0.56558
		AA	NA (NA, NA)	NA
		trend (A)	2.06 (0.19, 45.74)	0.554626
MSR1 (8)	rs3789015	AA	1 (Ref)	-
		AG	0.95 (0.36, 2.46)	0.923818
		GG	NA (NA, NA)	NA
		trend (G)	0.95 (0.36, 2.46)	0.923773
MSR1 (8)	rs433235	AA	1 (Ref)	-
		AG	2.82 (1.46, 5.57)	0.00238233
		GG	1.98 (0.81, 4.86)	0.133377
		trend (G)	1.61 (1.05, 2.49)	0.02757
TLR4 (9)	rs10759932	TT	1 (Ref)	-
		TC	0.75 (0.41, 1.38)	0.360323
		CC	5.67 (1.36, 38.68)	0.0326159
		trend (C)	1.23 (0.77, 1.99)	0.388447
TLR4 (9)	rs5030728	GG	1 (Ref)	-
		GA	1.2 (0.64, 2.24)	0.566687
		AA	NA (NA, NA)	NA
		trend (A)	1.02 (0.57, 1.83)	0.951763
TLR4 (9)	rs4986790	AA	1 (Ref)	-
		AG	1.1 (0.4, 3.04)	0.847298
		GG	NA (NA, NA)	NA
		trend (G)	0.9 (0.35, 2.22)	0.8122
TLR4 (9)	rs11536889	GG	1 (Ref)	-
		GC	5.03 (1.49, 23.15)	0.0170829
		CC	NA (NA, NA)	NA
		trend (C)	5.03 (1.49, 23.15)	0.00816681
TLR4 (9)	rs7873784	GG	1 (Ref)	-
		GC	0.37 (0.19, 0.69)	0.00213768
		CC	0.87 (0.2, 3.88)	0.853105
		trend (C)	0.53 (0.31, 0.89)	0.0151469
RNASEL (1)	rs11807829	TT	1 (Ref)	-
		TC	1.14 (0.59, 2.22)	0.693715
		CC	2.51 (0.46, 18.73)	0.302905
		trend (C)	1.28 (0.74, 2.24)	0.371057
RNASEL (1)	rs2274509	AA	1 (Ref)	-
		AG	1.22 (0.64, 2.33)	0.550159
		GG	0.89 (0.29, 2.59)	0.833948
		trend (G)	1.04 (0.65, 1.66)	0.881771
RNASEL (1)	rs533259	GG	1 (Ref)	-
		GA	0.89 (0.47, 1.69)	0.732887
		AA	0.44 (0.06, 2.22)	0.352591
		trend (A)	0.81 (0.47, 1.38)	0.433058
RNASEL (1)	rs627839	GG	1 (Ref)	-
		GT	0.76 (0.4, 1.45)	0.409965
		TT	0.34 (0.13, 0.83)	0.0206871
		trend (T)	0.62 (0.4, 0.94)	0.0256104
RNASEL (1)	rs627928	CC	1 (Ref)	-
		CA	0.49 (0.12, 1.64)	0.265622
		AA	0.41 (0.1, 1.38)	0.166096
		trend (A)	0.73 (0.45, 1.19)	0.206842
RNASEL (1)	rs672527	CC	1 (Ref)	-
		CT	0.89 (0.37, 2.13)	0.796799
		TT	NA (NA, NA)	NA
		trend (T)	0.62 (0.28, 1.29)	0.199896
RNASEL (1)	rs486907	GG	1 (Ref)	-
		GA	1.26 (0.59, 2.73)	0.549088
		AA	NA (NA, NA)	NA
		trend (A)	0.87 (0.44, 1.7)	0.680477
EIF2AK2 (2)	rs4648237	TT	1 (Ref)	-
		TA	NA (NA, NA)	NA
		AA	NA (NA, NA)	NA
		trend (A)	NA (NA, NA)	NA
EIF2AK2 (2)	rs3770768	GG	1 (Ref)	-
		GA	1.33 (0.5, 3.56)	0.567307
		AA	1.1 (0.13, 9.59)	0.924919
		trend (A)	1.19 (0.57, 2.49)	0.641957
EIF2AK2 (2)	rs4670185	AA	1 (Ref)	-
		AG	1.08 (0.12, 9.27)	0.942282
		GG	NA (NA, NA)	NA
		trend (G)	1.08 (0.12, 9.27)	0.942288
EIF2AK2 (2)	rs4648186	GG	1 (Ref)	-
		GA	1.03 (0.45, 2.35)	0.947527
		AA	1.13 (0.04, 28.91)	0.932562
		trend (A)	1.04 (0.5, 2.15)	0.922599
EIF2AK2 (2)	rs4648184	AA	1 (Ref)	-
		AT	0.61 (0.32, 1.14)	0.126405
		TT	0.72 (0.14, 3.44)	0.678204
		trend (T)	0.69 (0.4, 1.16)	0.162971
EIF2AK2 (2)	rs2287350	AA	1 (Ref)	-
		AG	1.58 (0.79, 3.2)	0.200456
		GG	NA (NA, NA)	NA
		trend (G)	1.71 (0.88, 3.39)	0.116488
EIF2AK2 (2)	rs2373114	GG	1 (Ref)	-
		GA	1.04 (0.53, 2.08)	0.901065
		AA	1.19 (0.47, 2.99)	0.708212
		trend (A)	1.08 (0.7, 1.69)	0.725233
EIF2AK2 (2)	rs2270414	GG	1 (Ref)	-
		GA	1.29 (0.7, 2.4)	0.415162
		AA	1.42 (0.57, 3.57)	0.454532
		trend (A)	1.22 (0.8, 1.87)	0.361114
EIF2AK2 (2)	rs2307466	GG	1 (Ref)	-
		GC	0.52 (0.02, 5.68)	0.601316
		CC	NA (NA, NA)	NA
		trend (C)	0.52 (0.02, 5.68)	0.591628
EIF2AK2 (2)	rs12620426	AA	1 (Ref)	-
		AT	1.1 (0.51, 2.35)	0.802543
		TT	NA (NA, NA)	NA
		trend (T)	1.52 (0.79, 2.95)	0.209082
EIF2AK2 (2)	rs4233921	GG	1 (Ref)	-
		GA	0.7 (0.38, 1.29)	0.251791
		AA	0.97 (0.36, 2.66)	0.958298
		trend (A)	0.87 (0.56, 1.35)	0.541946
OAS1 (12)	rs2158390	GG	1 (Ref)	-
		GC	1.18 (0.35, 3.97)	0.788384
		CC	NA (NA, NA)	NA
		trend (C)	1.18 (0.35, 3.97)	0.788484
OAS1 (12)	rs3741981	CC	1 (Ref)	-
		CT	0.85 (0.45, 1.62)	0.627848
		TT	0.68 (0.18, 2.31)	0.536852
		trend (T)	0.84 (0.51, 1.36)	0.474329
OAS1 (12)	rs2285934	CC	1 (Ref)	-
		CA	0.39 (0.17, 0.86)	0.0212857
		AA	0.83 (0.35, 1.91)	0.653301
		trend (A)	0.97 (0.64, 1.47)	0.880366
OAS1 (12)	rs10774671	AA	1 (Ref)	-
		AG	1.1 (0.47, 2.59)	0.822555
		GG	1.03 (0.43, 2.5)	0.941531
		trend (G)	1 (0.66, 1.51)	0.992832
OAS1 (12)	rs1051042	CC	1 (Ref)	-
		CG	0.59 (0.23, 1.42)	0.249386
		GG	NA (NA, NA)	NA
		trend (G)	0.76 (0.32, 1.7)	0.499482
OAS2 (12)	rs10850109	GG	1 (Ref)	-
		GA	0.84 (0.41, 1.71)	0.632071
		AA	0.57 (0.03, 6.21)	0.649908
		trend (A)	0.82 (0.43, 1.53)	0.5301
OAS2 (12)	rs11513733	TT	1 (Ref)	-
		TA	1.49 (0.31, 7.96)	0.614729
		AA	NA (NA, NA)	NA
		trend (A)	1.49 (0.31, 7.96)	0.61292
OAS2 (12)	rs12814926	GG	1 (Ref)	-
		GA	0.99 (0.52, 1.88)	0.983623
		AA	0.77 (0.22, 2.55)	0.676396
		trend (A)	0.93 (0.57, 1.52)	0.771782
OAS2 (12)	rs2072138	CC	1 (Ref)	-
		CG	1.45 (0.76, 2.79)	0.261018
		GG	1.37 (0.24, 7.76)	0.712026
		trend (G)	1.34 (0.78, 2.35)	0.291954
OAS2 (12)	rs1293767	GG	1 (Ref)	-
		GC	1.22 (0.54, 2.74)	0.632366
		CC	1.17 (0.05, 30.16)	0.913791
		trend (C)	1.18 (0.58, 2.44)	0.643412
OAS2 (12)	rs1293766	AA	1 (Ref)	-
		AC	0.67 (0.22, 1.92)	0.46457
		CC	NA (NA, NA)	NA
		trend (C)	0.67 (0.22, 1.92)	0.459433
OAS2 (12)	rs1293764	GG	1 (Ref)	-
		GA	1.53 (0.81, 2.93)	0.193512
		AA	0.68 (0.03, 7.37)	0.754436
		trend (A)	1.34 (0.75, 2.42)	0.318158
OAS2 (12)	rs757402	AA	1 (Ref)	-
		AC	1.73 (0.91, 3.34)	0.0973729
		CC	0.72 (0.03, 7.78)	0.788237
		trend (C)	1.49 (0.83, 2.69)	0.183509
OAS2 (12)	rs1293762	CC	1 (Ref)	-
		CA	0.83 (0.43, 1.59)	0.5748
		AA	1.25 (0.3, 5.45)	0.75971
		trend (A)	0.95 (0.57, 1.58)	0.841301
OAS2 (12)	rs2239193	AA	1 (Ref)	-
		AG	1.23 (0.57, 2.67)	0.599356
		GG	NA (NA, NA)	NA
		trend (G)	1.23 (0.57, 2.67)	0.599419
OAS2 (12)	rs1293747	GG	1 (Ref)	-
		GA	1.08 (0.58, 2.04)	0.802524
		AA	0.43 (0.06, 2.19)	0.339085
		trend (A)	0.91 (0.53, 1.55)	0.729473
OAS2 (12)	rs916973	AA	1 (Ref)	-
		AG	0.71 (0.31, 1.55)	0.393692
		GG	2.22 (0.2, 48.76)	0.522121
		trend (G)	0.89 (0.45, 1.72)	0.721259
OAS2 (12)	rs15895	GG	1 (Ref)	-
		GA	1.44 (0.64, 3.29)	0.378822
		AA	1.02 (0.12, 8.88)	0.987644
		trend (A)	1.26 (0.65, 2.48)	0.49469
OAS2 (12)	rs13311	CC	1 (Ref)	-
		CA	0.78 (0.44, 1.38)	0.402587
		AA	NA (NA, NA)	NA
		trend (A)	0.78 (0.44, 1.38)	0.402171
OAS2 (12)	rs1058480	CC	1 (Ref)	-
		CG	1.44 (0.64, 3.29)	0.378822
		GG	1.02 (0.12, 8.88)	0.987644
		trend (G)	1.26 (0.65, 2.48)	0.49469
OAS2 (12)	rs11066465	GG	1 (Ref)	-
		GA	0.53 (0.11, 2.13)	0.392754
		AA	NA (NA, NA)	NA
		trend (A)	0.53 (0.11, 2.13)	0.380655
OAS2 (12)	rs1293745	CC	1 (Ref)	-
		CT	0.91 (0.48, 1.72)	0.76671
		TT	0.29 (0.04, 1.29)	0.137657
		trend (T)	0.73 (0.44, 1.21)	0.231143
NFKB1 (4)	rs3774934	GG	1 (Ref)	-
		GA	2.62 (0.69, 12.61)	0.176934
		AA	NA (NA, NA)	NA
		trend (A)	2.62 (0.69, 12.61)	0.159497
NFKB1 (4)	rs4648006	GG	1 (Ref)	-
		GA	1.32 (0.6, 2.93)	0.492613
		AA	0.46 (0.02, 3.74)	0.506777
		trend (A)	1.05 (0.54, 1.99)	0.890813
NFKB1 (4)	rs13117745	GG	1 (Ref)	-
		GA	2.18 (1.19, 4.03)	0.0120749
		AA	2.08 (0.72, 6.11)	0.175178
		trend (A)	1.71 (1.09, 2.72)	0.0191258
NFKB1 (4)	rs230541	AA	1 (Ref)	-
		AG	0.7 (0.37, 1.31)	0.263858
		GG	0.83 (0.34, 1.97)	0.667946
		trend (G)	0.86 (0.56, 1.31)	0.479521
NFKB1 (4)	rs1801	CC	1 (Ref)	-
		CG	0.85 (0.46, 1.56)	0.591753
		GG	0.96 (0.33, 2.69)	0.931074
		trend (G)	0.92 (0.59, 1.43)	0.721353
NFKB1 (4)	rs4648037	AA	1 (Ref)	-
		AG	1.28 (0.58, 2.87)	0.540813
		GG	NA (NA, NA)	NA
		trend (G)	1.11 (0.52, 2.35)	0.781747
NFKB1 (4)	rs4648072	AA	1 (Ref)	-
		AG	0.79 (0.27, 2.18)	0.654763
		GG	NA (NA, NA)	NA
		trend (G)	1.04 (0.41, 2.6)	0.932826
NFKB1 (4)	rs4648127	GG	1 (Ref)	-
		GA	2.8 (0.57, 20.19)	0.231146
		AA	NA (NA, NA)	NA
		trend (A)	2.8 (0.57, 20.19)	0.208495
NFKB1 (4)	rs230547	CC	1 (Ref)	-
		CT	0.55 (0.26, 1.1)	0.0940242
		TT	0.89 (0.03, 23.34)	0.935163
		trend (T)	0.6 (0.31, 1.14)	0.120442
NFKB1 (4)	rs1609798	GG	1 (Ref)	-
		GA	0.97 (0.46, 2.02)	0.942531
		AA	NA (NA, NA)	NA
		trend (A)	0.89 (0.44, 1.78)	0.741803
IKBKB (8)	rs3747811	TT	1 (Ref)	-
		TA	1.54 (0.78, 3.1)	0.216175
		AA	NA (NA, NA)	NA
		trend (A)	1.02 (0.56, 1.85)	0.942748
IKBKB (8)	rs5029748	CC	1 (Ref)	-
		CA	1.12 (0.44, 2.9)	0.805394
		AA	NA (NA, NA)	NA
		trend (A)	0.91 (0.38, 2.19)	0.835612
IKBKB (8)	rs4560769	AA	1 (Ref)	-
		AG	1.48 (0.38, 6.42)	0.576967
		GG	1.7 (0.44, 7.31)	0.449594
		trend (G)	1.21 (0.74, 1.99)	0.448254
IKBKB (8)	rs17875671	AA	1 (Ref)	-
		AG	3.2 (0.38, 66.67)	0.326741
		GG	NA (NA, NA)	NA
		trend (G)	3.2 (0.38, 66.67)	0.294616
IKBKB (8)	rs10958713	GG	1 (Ref)	-
		GA	1.32 (0.55, 3.21)	0.528299
		AA	NA (NA, NA)	NA
		trend (A)	1.08 (0.47, 2.47)	0.853565
IKBKB (8)	rs6474387	GG	1 (Ref)	-
		GA	0.86 (0.34, 2.16)	0.741374
		AA	1.26 (0.5, 3.17)	0.626139
		trend (A)	1.21 (0.79, 1.85)	0.380478
IKBKB (8)	rs2272732	GG	1 (Ref)	-
		GA	1.64 (0.52, 5.79)	0.412412
		AA	1.93 (0.61, 6.78)	0.277633
		trend (A)	1.28 (0.81, 2.05)	0.298735
CHUK (10)	rs17729417	GG	1 (Ref)	-
		GA	1.18 (0.6, 2.3)	0.627824
		AA	1.17 (0.04, 30.46)	0.913738
		trend (A)	1.16 (0.63, 2.16)	0.632666
CHUK (10)	rs7923726	AA	1 (Ref)	-
		AC	0.82 (0.44, 1.51)	0.518466
		CC	2.69 (1.02, 7.72)	0.0522504
		trend (C)	1.31 (0.85, 2.01)	0.221989
CHUK (10)	rs11591741	GG	1 (Ref)	-
		GC	1.52 (0.73, 3.17)	0.263217
		CC	0.96 (0.04, 25.75)	0.975819
		trend (C)	1.4 (0.72, 2.78)	0.32402
CHUK (10)	rs2230804	AA	1 (Ref)	-
		AG	1.54 (0.83, 2.87)	0.167103
		GG	2.19 (0.67, 7.84)	0.202489
		trend (G)	1.51 (0.94, 2.45)	0.0867286
CHUK (10)	rs11595324	AA	1 (Ref)	-
		AG	0.86 (0.03, 22.45)	0.913842
		GG	NA (NA, NA)	NA
		trend (G)	0.86 (0.03, 22.45)	0.913877
CHUK (10)	rs12247992	CC	1 (Ref)	-
		CT	0.59 (0.27, 1.27)	0.183607
		TT	0.38 (0.15, 0.92)	0.0343935
		trend (T)	0.62 (0.39, 0.96)	0.0323557
RELA (11)	rs11227247	AA	1 (Ref)	-
		AC	0.99 (0.55, 1.79)	0.968366
		CC	1.65 (0.53, 5.39)	0.390991
		trend (C)	1.13 (0.72, 1.8)	0.587939
RELA (11)	rs11820062	GG	1 (Ref)	-
		GA	2.39 (1.17, 4.98)	0.0177362
		AA	2.78 (1.11, 7.11)	0.0296752
		trend (A)	1.76 (1.12, 2.79)	0.0129992
NFKBIA (14)	rs696	GG	1 (Ref)	-
		GA	0.9 (0.35, 2.39)	0.837431
		AA	1.3 (0.48, 3.59)	0.604796
		trend (A)	1.23 (0.79, 1.95)	0.36294
NFKBIA (14)	rs3138053	AA	1 (Ref)	-
		AG	0.49 (0.25, 0.91)	0.0269518
		GG	1.31 (0.27, 6.92)	0.735943
		trend (G)	0.67 (0.39, 1.13)	0.134431
SEP15 (1)	rs5845	GG	1 (Ref)	-
		GA	2.28 (1.02, 5.28)	0.047415
		AA	0.93 (0.35, 2.46)	0.875412
		trend (A)	0.94 (0.59, 1.5)	0.79892
SEP15 (1)	rs2783974	GG	1 (Ref)	-
		GA	0.43 (0.06, 2.08)	0.323446
		AA	NA (NA, NA)	NA
		trend (A)	0.43 (0.06, 2.08)	0.301823
SEP15 (1)	rs486133	TT	1 (Ref)	-
		TC	1.74 (0.9, 3.38)	0.0994985
		CC	0.61 (0.18, 1.88)	0.409461
		trend (C)	1.06 (0.66, 1.71)	0.802726
SEP15 (1)	rs561104	AA	1 (Ref)	-
		AG	1.12 (0.57, 2.19)	0.736158
		GG	1.03 (0.19, 4.95)	0.971505
		trend (G)	1.08 (0.62, 1.85)	0.791183
SEP15 (1)	rs578851	GG	1 (Ref)	-
		GA	1.76 (0.91, 3.43)	0.0917607
		AA	1.04 (0.24, 4.27)	0.957615
		trend (A)	1.37 (0.82, 2.32)	0.234285
SELS (15)	rs12438654	CC	1 (Ref)	-
		CG	3.23 (0.39, 67.03)	0.319414
		GG	NA (NA, NA)	NA
		trend (G)	3.23 (0.39, 67.03)	0.285621
SELS (15)	rs9874	AA	1 (Ref)	-
		AG	0.57 (0.3, 1.08)	0.0878445
		GG	0.99 (0.43, 2.3)	0.984686
		trend (G)	0.91 (0.6, 1.37)	0.662565
SELS (15)	rs4965373	GG	1 (Ref)	-
		GA	0.7 (0.27, 1.72)	0.441773
		AA	1.98 (0.31, 15.86)	0.469158
		trend (A)	0.99 (0.5, 1.91)	0.972686
SELS (15)	rs4965814	AA	1 (Ref)	-
		AG	0.43 (0.13, 1.35)	0.153288
		GG	0.67 (0.21, 2.03)	0.487917
		trend (G)	1.08 (0.69, 1.71)	0.735939

## Sheet: Caucasians
gene (chromosome)	SNP		OR (95% CI)	P-value
IL10 (1)	rs3024498	AA	1 (Ref)	-
		AG	1.08 (0.8, 1.45)	0.63315
		GG	0.77 (0.42, 1.39)	0.39546
		trend (G)	0.97 (0.77, 1.22)	0.802675
IL10 (1)	rs3024496	TT	1 (Ref)	-
		TC	1.14 (0.82, 1.6)	0.426036
		CC	1.32 (0.89, 1.98)	0.166461
		trend (C)	1.15 (0.94, 1.4)	0.16569
IL10 (1)	rs3024509	TT	1 (Ref)	-
		TC	1.21 (0.78, 1.88)	0.396399
		CC	2.41 (0.23, 52.09)	0.473567
		trend (C)	1.24 (0.82, 1.89)	0.297969
IL10 (1)	rs3024493	GG	1 (Ref)	-
		GT	1.29 (0.94, 1.77)	0.116441
		TT	1.34 (0.58, 3.13)	0.494389
		trend (T)	1.24 (0.95, 1.62)	0.109615
IL10 (1)	rs3024492	TT	1 (Ref)	-
		TA	1.12 (0.83, 1.51)	0.453743
		AA	0.77 (0.41, 1.4)	0.399029
		trend (A)	0.99 (0.79, 1.25)	0.949388
IL10 (1)	rs1554286	CC	1 (Ref)	-
		CT	1.26 (0.93, 1.72)	0.136853
		TT	0.59 (0.27, 1.22)	0.16884
		trend (T)	1.03 (0.8, 1.32)	0.815335
IL10 (1)	rs1518110	GG	1 (Ref)	-
		GT	1.24 (0.92, 1.67)	0.159178
		TT	0.75 (0.39, 1.41)	0.385096
		trend (T)	1.05 (0.83, 1.32)	0.694395
IL10 (1)	rs3021094	AA	1 (Ref)	-
		AC	0.94 (0.63, 1.38)	0.736987
		CC	NA (NA, NA)	NA
		trend (C)	0.86 (0.59, 1.24)	0.417133
IL12RB2 (1)	rs10889680	AA	1 (Ref)	-
		AT	0.85 (0.6, 1.19)	0.349966
		TT	0.44 (0.09, 1.62)	0.245132
		trend (T)	0.81 (0.59, 1.1)	0.181742
IL12RB2 (1)	rs12131065	GG	1 (Ref)	-
		GA	0.83 (0.62, 1.1)	0.187583
		AA	0.77 (0.37, 1.59)	0.483486
		trend (A)	0.84 (0.66, 1.07)	0.167214
IL12RB2 (1)	rs3790558	CC	1 (Ref)	-
		CA	0.82 (0.57, 1.19)	0.293295
		AA	1.03 (0.7, 1.53)	0.87994
		trend (A)	1.04 (0.85, 1.26)	0.705567
IL12RB2 (1)	rs10489627	AA	1 (Ref)	-
		AG	1.14 (0.85, 1.52)	0.39458
		GG	1.11 (0.72, 1.7)	0.646478
		trend (G)	1.07 (0.88, 1.31)	0.481278
IL12RB2 (1)	rs2066446	AA	1 (Ref)	-
		AG	1.17 (0.87, 1.57)	0.288096
		GG	1.47 (0.63, 3.49)	0.371988
		trend (G)	1.18 (0.92, 1.53)	0.189963
IL12RB2 (1)	rs2201584	GG	1 (Ref)	-
		GA	1.08 (0.79, 1.46)	0.632836
		AA	1.1 (0.46, 2.6)	0.834
		trend (A)	1.07 (0.82, 1.39)	0.623342
IL12RB2 (1)	rs17129789	AA	1 (Ref)	-
		AG	0.92 (0.68, 1.25)	0.584596
		GG	0.89 (0.4, 1.97)	0.778537
		trend (G)	0.93 (0.72, 1.2)	0.563217
IL12RB2 (1)	rs3790565	AA	1 (Ref)	-
		AG	0.88 (0.65, 1.18)	0.389343
		GG	1.47 (0.71, 3.13)	0.308559
		trend (G)	0.99 (0.78, 1.27)	0.96795
IL12RB2 (1)	rs12564159	CC	1 (Ref)	-
		CG	1.13 (0.84, 1.52)	0.434315
		GG	1.01 (0.62, 1.63)	0.975544
		trend (G)	1.05 (0.85, 1.29)	0.672209
IL12RB2 (1)	rs6685568	AA	1 (Ref)	-
		AG	0.9 (0.59, 1.35)	0.602179
		GG	2.09 (0.4, 15.14)	0.39822
		trend (G)	0.98 (0.68, 1.42)	0.927706
IL12RB2 (1)	rs2270614	GG	1 (Ref)	-
		GA	0.93 (0.68, 1.26)	0.618053
		AA	0.93 (0.63, 1.38)	0.725249
		trend (A)	0.96 (0.79, 1.16)	0.670997
IL6R (1)	rs8192284	AA	1 (Ref)	-
		AC	1.13 (0.83, 1.54)	0.448718
		CC	1.24 (0.81, 1.89)	0.315926
		trend (C)	1.12 (0.91, 1.37)	0.288929
IL18R1 (2)	rs11465567	AA	1 (Ref)	-
		AG	1.11 (0.78, 1.58)	0.547457
		GG	0.6 (0.18, 1.75)	0.358855
		trend (G)	1 (0.74, 1.36)	0.985181
IL18R1 (2)	rs2287037	GG	1 (Ref)	-
		GA	1.16 (0.86, 1.57)	0.319258
		AA	1.23 (0.83, 1.83)	0.296786
		trend (A)	1.12 (0.93, 1.35)	0.239676
IL18R1 (2)	rs9308857	GG	1 (Ref)	-
		GA	0.93 (0.69, 1.26)	0.648496
		AA	0.82 (0.54, 1.24)	0.354298
		trend (A)	0.91 (0.75, 1.11)	0.362624
IL18R1 (2)	rs11465572	CC	1 (Ref)	-
		CA	1.08 (0.77, 1.53)	0.645172
		AA	NA (NA, NA)	NA
		trend (A)	1.08 (0.77, 1.53)	0.645182
IL18R1 (2)	rs11465576	AA	1 (Ref)	-
		AG	1.06 (0.69, 1.61)	0.791115
		GG	1.09 (0.04, 27.76)	0.951664
		trend (G)	1.06 (0.7, 1.59)	0.787182
IL18R1 (2)	rs1362348	CC	1 (Ref)	-
		CG	0.93 (0.69, 1.26)	0.648722
		GG	0.84 (0.55, 1.26)	0.396441
		trend (G)	0.92 (0.75, 1.12)	0.397422
IL18R1 (2)	rs11465596	CC	1 (Ref)	-
		CA	1.3 (0.93, 1.82)	0.125686
		AA	0.48 (0.1, 1.73)	0.284668
		trend (A)	1.14 (0.85, 1.55)	0.384732
IL18R1 (2)	rs11465597	AA	1 (Ref)	-
		AG	1.1 (0.78, 1.55)	0.587807
		GG	0.46 (0.1, 1.68)	0.266325
		trend (G)	1 (0.73, 1.35)	0.978694
IL18R1 (2)	rs7579737	AA	1 (Ref)	-
		AG	1 (0.75, 1.34)	0.98936
		GG	0.99 (0.6, 1.62)	0.957121
		trend (G)	1 (0.81, 1.23)	0.975505
IL18R1 (2)	rs7558013	CC	1 (Ref)	-
		CA	1.1 (0.81, 1.49)	0.535476
		AA	0.73 (0.36, 1.45)	0.378799
		trend (A)	0.99 (0.77, 1.26)	0.924092
IL18R1 (2)	rs11465623	CC	1 (Ref)	-
		CA	1.27 (0.86, 1.9)	0.233677
		AA	1.18 (0.32, 4.3)	0.796225
		trend (A)	1.22 (0.86, 1.72)	0.259188
IL18R1 (2)	rs3213733	CC	1 (Ref)	-
		CA	0.72 (0.53, 0.98)	0.036941
		AA	0.89 (0.41, 1.92)	0.768772
		trend (A)	0.8 (0.62, 1.03)	0.0788662
IL18R1 (2)	rs1035130	GG	1 (Ref)	-
		GA	1.09 (0.82, 1.46)	0.537738
		AA	1.43 (0.86, 2.42)	0.171841
		trend (A)	1.15 (0.93, 1.43)	0.193008
IL18R1 (2)	rs2241116	CC	1 (Ref)	-
		CA	1.13 (0.84, 1.53)	0.429146
		AA	1.38 (0.67, 2.85)	0.384932
		trend (A)	1.15 (0.9, 1.47)	0.277995
IL18R1 (2)	rs6706002	GG	1 (Ref)	-
		GA	1.13 (0.8, 1.59)	0.494305
		AA	1.14 (0.76, 1.71)	0.528891
		trend (A)	1.07 (0.87, 1.31)	0.523253
IL18R1 (2)	rs1568681	AA	1 (Ref)	-
		AG	1.14 (0.84, 1.54)	0.40611
		GG	0.6 (0.31, 1.1)	0.10643
		trend (G)	0.94 (0.74, 1.18)	0.596363
IL1B (2)	rs1143643	GG	1 (Ref)	-
		GA	1.07 (0.79, 1.46)	0.668122
		AA	1.15 (0.74, 1.79)	0.529023
		trend (A)	1.07 (0.87, 1.32)	0.509851
IL1B (2)	rs1143634	GG	1 (Ref)	-
		GA	0.93 (0.7, 1.24)	0.63494
		AA	1.28 (0.66, 2.53)	0.464154
		trend (A)	1.01 (0.8, 1.28)	0.932385
IL1B (2)	rs1143627	TT	1 (Ref)	-
		TC	0.79 (0.58, 1.06)	0.111711
		CC	0.97 (0.6, 1.56)	0.890892
		trend (C)	0.91 (0.74, 1.13)	0.389512
IL1B (2)	rs1143623	CC	1 (Ref)	-
		CG	0.76 (0.57, 1.01)	0.0557768
		GG	0.96 (0.55, 1.66)	0.879646
		trend (G)	0.87 (0.7, 1.08)	0.198139
IL1RN (2)	rs3087263	GG	1 (Ref)	-
		GA	0.81 (0.55, 1.16)	0.253021
		AA	1.09 (0.26, 4.65)	0.902091
		trend (A)	0.85 (0.61, 1.18)	0.338511
IL1RN (2)	rs380092	AA	1 (Ref)	-
		AT	1.01 (0.75, 1.35)	0.967387
		TT	0.88 (0.54, 1.4)	0.581638
		trend (T)	0.96 (0.78, 1.18)	0.695522
IL1RN (2)	rs4252019	CC	1 (Ref)	-
		CT	1 (0.72, 1.39)	0.993429
		TT	1.63 (0.51, 5.55)	0.41127
		trend (T)	1.06 (0.79, 1.42)	0.70154
IL1RN (2)	rs579543	CC	1 (Ref)	-
		CT	0.91 (0.68, 1.22)	0.523176
		TT	0.7 (0.4, 1.2)	0.200484
		trend (T)	0.87 (0.69, 1.08)	0.207768
IL1RN (2)	rs315951	CC	1 (Ref)	-
		CG	1.09 (0.81, 1.46)	0.570194
		GG	0.97 (0.58, 1.62)	0.915859
		trend (G)	1.03 (0.83, 1.27)	0.814296
IL1RN (2)	rs4252041	CC	1 (Ref)	-
		CT	1.08 (0.64, 1.82)	0.760277
		TT	NA (NA, NA)	NA
		trend (T)	1.22 (0.75, 2)	0.426237
IL1RN (2)	rs9005	GG	1 (Ref)	-
		GA	0.95 (0.71, 1.28)	0.755506
		AA	0.69 (0.41, 1.15)	0.160113
		trend (A)	0.88 (0.71, 1.09)	0.243107
IL12A (3)	rs2243123	AA	1 (Ref)	-
		AG	1.3 (0.97, 1.74)	0.0792969
		GG	1.54 (0.93, 2.58)	0.0937511
		trend (G)	1.26 (1.02, 1.57)	0.0293954
IL12A (3)	rs583911	AA	1 (Ref)	-
		AG	0.92 (0.68, 1.25)	0.592521
		GG	0.86 (0.57, 1.28)	0.451138
		trend (G)	0.92 (0.76, 1.13)	0.433858
IL12A (3)	rs2243136	AA	1 (Ref)	-
		AG	0.73 (0.51, 1.04)	0.0805355
		GG	0.73 (0.38, 1.38)	0.336324
		trend (G)	0.8 (0.62, 1.02)	0.0747398
IL12A (3)	rs2243147	AA	1 (Ref)	-
		AG	1.06 (0.79, 1.44)	0.691375
		GG	1.27 (0.85, 1.9)	0.241931
		trend (G)	1.12 (0.92, 1.35)	0.27041
TGFBR2 (3)	rs3087465	GG	1 (Ref)	-
		GA	1.03 (0.77, 1.38)	0.846845
		AA	0.86 (0.43, 1.69)	0.656088
		trend (A)	0.99 (0.78, 1.25)	0.903772
TGFBR2 (3)	rs1835538	GG	1 (Ref)	-
		GA	1.02 (0.73, 1.41)	0.917474
		AA	0.92 (0.62, 1.36)	0.679879
		trend (A)	0.96 (0.79, 1.17)	0.69791
TGFBR2 (3)	rs9790292	GG	1 (Ref)	-
		GA	1.1 (0.8, 1.51)	0.573773
		AA	1.05 (0.71, 1.57)	0.795126
		trend (A)	1.03 (0.85, 1.26)	0.731709
TGFBR2 (3)	rs1036095	CC	1 (Ref)	-
		CG	0.84 (0.63, 1.11)	0.221665
		GG	0.93 (0.54, 1.61)	0.792185
		trend (G)	0.9 (0.72, 1.12)	0.352118
TGFBR2 (3)	rs11709624	GG	1 (Ref)	-
		GC	0.98 (0.74, 1.31)	0.9138
		CC	1.04 (0.66, 1.65)	0.853522
		trend (C)	1.01 (0.82, 1.24)	0.929677
TGFBR2 (3)	rs4522809	GG	1 (Ref)	-
		GA	1.12 (0.8, 1.57)	0.515014
		AA	1.14 (0.78, 1.68)	0.498253
		trend (A)	1.07 (0.88, 1.3)	0.501032
TGFBR2 (3)	rs6809777	GG	1 (Ref)	-
		GA	0.85 (0.64, 1.14)	0.283102
		AA	1.4 (0.85, 2.34)	0.187348
		trend (A)	1.04 (0.84, 1.28)	0.739281
TGFBR2 (3)	rs12490899	GG	1 (Ref)	-
		GA	0.64 (0.36, 1.12)	0.123101
		AA	1.01 (0.04, 25.77)	0.993496
		trend (A)	0.68 (0.4, 1.14)	0.14778
TGFBR2 (3)	rs1431131	TT	1 (Ref)	-
		TA	0.84 (0.62, 1.12)	0.22907
		AA	0.91 (0.59, 1.4)	0.657566
		trend (A)	0.92 (0.75, 1.12)	0.394321
TGFBR2 (3)	rs11129421	GG	1 (Ref)	-
		GA	1.03 (0.77, 1.38)	0.849514
		AA	0.82 (0.53, 1.26)	0.367828
		trend (A)	0.94 (0.77, 1.15)	0.528794
TGFBR2 (3)	rs12493607	CC	1 (Ref)	-
		CG	0.75 (0.56, 1.01)	0.0580718
		GG	0.86 (0.55, 1.33)	0.486784
		trend (G)	0.87 (0.71, 1.06)	0.169732
TGFBR2 (3)	rs2082224	GG	1 (Ref)	-
		GA	0.8 (0.59, 1.07)	0.138407
		AA	0.82 (0.45, 1.51)	0.527547
		trend (A)	0.85 (0.67, 1.07)	0.162712
TGFBR2 (3)	rs1872978	GG	1 (Ref)	-
		GA	0.87 (0.62, 1.21)	0.397675
		AA	0.77 (0.25, 2.25)	0.638741
		trend (A)	0.87 (0.65, 1.16)	0.346339
TGFBR2 (3)	rs1019855	AA	1 (Ref)	-
		AG	0.94 (0.67, 1.32)	0.724707
		GG	1.05 (0.41, 2.74)	0.91183
		trend (G)	0.97 (0.73, 1.29)	0.824802
TGFBR2 (3)	rs3773634	AA	1 (Ref)	-
		AG	1.03 (0.77, 1.37)	0.866877
		GG	1.18 (0.74, 1.88)	0.498336
		trend (G)	1.06 (0.87, 1.31)	0.56039
TGFBR2 (3)	rs995435	GG	1 (Ref)	-
		GA	0.83 (0.62, 1.11)	0.201274
		AA	1 (0.59, 1.7)	0.999104
		trend (A)	0.92 (0.74, 1.14)	0.44697
TGFBR2 (3)	rs6792117	AA	1 (Ref)	-
		AG	1.25 (0.89, 1.75)	0.19782
		GG	1.06 (0.72, 1.55)	0.765795
		trend (G)	1.02 (0.85, 1.24)	0.801455
TGFBR2 (3)	rs3773640	AA	1 (Ref)	-
		AT	1.04 (0.78, 1.4)	0.767157
		TT	0.81 (0.42, 1.53)	0.524122
		trend (T)	0.98 (0.78, 1.23)	0.852222
TGFBR2 (3)	rs3773644	CC	1 (Ref)	-
		CT	1.2 (0.88, 1.63)	0.247463
		TT	1.01 (0.68, 1.49)	0.980232
		trend (T)	1.03 (0.85, 1.25)	0.773372
TGFBR2 (3)	rs3773649	GG	1 (Ref)	-
		GA	1.01 (0.76, 1.35)	0.921962
		AA	0.76 (0.43, 1.33)	0.344714
		trend (A)	0.94 (0.75, 1.17)	0.576966
TGFBR2 (3)	rs3773651	AA	1 (Ref)	-
		AG	1.56 (0.96, 2.57)	0.0758628
		GG	NA (NA, NA)	NA
		trend (G)	1.67 (1.05, 2.7)	0.0304353
TGFBR2 (3)	rs3773652	GG	1 (Ref)	-
		GA	1.13 (0.79, 1.62)	0.501008
		AA	0.88 (0.59, 1.31)	0.522443
		trend (A)	0.93 (0.76, 1.13)	0.450685
TGFBR2 (3)	rs2043136	AA	1 (Ref)	-
		AG	1.19 (0.9, 1.59)	0.227639
		GG	1.33 (0.73, 2.41)	0.351213
		trend (G)	1.17 (0.94, 1.47)	0.16511
TGFBR2 (3)	rs4955104	TT	1 (Ref)	-
		TA	1.06 (0.8, 1.41)	0.685048
		AA	1.17 (0.58, 2.4)	0.65647
		trend (A)	1.07 (0.84, 1.36)	0.580167
TGFBR2 (3)	rs1346907	GG	1 (Ref)	-
		GA	1.13 (0.81, 1.57)	0.465515
		AA	1.25 (0.86, 1.82)	0.24102
		trend (A)	1.12 (0.93, 1.35)	0.240156
TGFBR2 (3)	rs3773658	AA	1 (Ref)	-
		AG	0.87 (0.62, 1.21)	0.404559
		GG	1.57 (0.44, 6.19)	0.488768
		trend (G)	0.94 (0.69, 1.27)	0.671409
TGFBR2 (3)	rs876688	GG	1 (Ref)	-
		GA	0.81 (0.61, 1.08)	0.148876
		AA	0.69 (0.43, 1.09)	0.110608
		trend (A)	0.82 (0.67, 1.01)	0.0609145
TGFBR2 (3)	rs9843942	GG	1 (Ref)	-
		GA	0.94 (0.7, 1.26)	0.687358
		AA	0.79 (0.51, 1.22)	0.291963
		trend (A)	0.9 (0.74, 1.1)	0.322332
TGFBR2 (3)	rs2276768	GG	1 (Ref)	-
		GA	0.86 (0.61, 1.2)	0.371325
		AA	0.17 (0.01, 1.03)	0.106338
		trend (A)	0.78 (0.57, 1.07)	0.1312
TGFBR2 (3)	rs3773662	AA	1 (Ref)	-
		AG	0.64 (0.37, 1.06)	0.0882309
		GG	NA (NA, NA)	NA
		trend (G)	0.75 (0.46, 1.22)	0.252661
TGFBR2 (3)	rs3773663	GG	1 (Ref)	-
		GA	0.99 (0.74, 1.34)	0.960889
		AA	0.88 (0.59, 1.31)	0.523713
		trend (A)	0.95 (0.78, 1.15)	0.583041
TGFBR2 (3)	rs304839	AA	1 (Ref)	-
		AT	0.98 (0.74, 1.31)	0.902166
		TT	1.01 (0.5, 2.01)	0.977314
		trend (T)	0.99 (0.78, 1.26)	0.941214
TGFBR2 (3)	rs11466536	GG	1 (Ref)	-
		GA	0.97 (0.61, 1.54)	0.898896
		AA	1.06 (0.13, 8.88)	0.954861
		trend (A)	0.98 (0.64, 1.5)	0.927096
IL2 (4)	rs2069776	AA	1 (Ref)	-
		AG	0.88 (0.66, 1.18)	0.40691
		GG	1.5 (0.92, 2.49)	0.107101
		trend (G)	1.08 (0.88, 1.33)	0.479393
IL2 (4)	rs2069779	GG	1 (Ref)	-
		GA	0.85 (0.56, 1.29)	0.445859
		AA	NA (NA, NA)	NA
		trend (A)	0.8 (0.53, 1.19)	0.271872
IL2 (4)	rs2069778	GG	1 (Ref)	-
		GA	1.05 (0.76, 1.45)	0.751651
		AA	1.41 (0.61, 3.35)	0.425185
		trend (A)	1.1 (0.84, 1.44)	0.486238
IL2 (4)	rs2069763	CC	1 (Ref)	-
		CA	1.01 (0.75, 1.36)	0.926578
		AA	0.99 (0.6, 1.63)	0.957255
		trend (A)	1 (0.81, 1.24)	0.991363
IL2 (4)	rs2069762	AA	1 (Ref)	-
		AC	1.09 (0.81, 1.45)	0.579105
		CC	0.73 (0.46, 1.15)	0.177796
		trend (C)	0.93 (0.75, 1.14)	0.456675
IL8 (4)	rs4073	TT	1 (Ref)	-
		TA	0.97 (0.69, 1.36)	0.844811
		AA	0.84 (0.57, 1.22)	0.357957
		trend (A)	0.91 (0.76, 1.1)	0.343095
IL8 (4)	rs2227307	TT	1 (Ref)	-
		TG	1.2 (0.86, 1.68)	0.274968
		GG	1.29 (0.88, 1.91)	0.195767
		trend (G)	1.14 (0.94, 1.38)	0.186498
IL8 (4)	rs2227306	GG	1 (Ref)	-
		GA	1.28 (0.94, 1.75)	0.118852
		AA	1.13 (0.77, 1.66)	0.541692
		trend (A)	1.08 (0.9, 1.31)	0.405074
IL8 (4)	rs2227543	GG	1 (Ref)	-
		GA	1.24 (0.9, 1.69)	0.184584
		AA	1.17 (0.8, 1.71)	0.426229
		trend (A)	1.1 (0.91, 1.32)	0.3446
IL12B (5)	rs2421047	GG	1 (Ref)	-
		GA	1.05 (0.78, 1.42)	0.732315
		AA	0.73 (0.38, 1.37)	0.326805
		trend (A)	0.95 (0.76, 1.2)	0.696094
IL12B (5)	rs919766	AA	1 (Ref)	-
		AC	0.63 (0.45, 0.89)	0.00988521
		CC	1.28 (0.47, 3.62)	0.630299
		trend (C)	0.76 (0.56, 1.01)	0.0628175
IL12B (5)	rs2853694	AA	1 (Ref)	-
		AC	1.12 (0.81, 1.54)	0.510816
		CC	1.2 (0.82, 1.75)	0.348447
		trend (C)	1.1 (0.91, 1.32)	0.344841
IL12B (5)	rs2569254	GG	1 (Ref)	-
		GA	1.14 (0.85, 1.53)	0.367502
		AA	1.04 (0.47, 2.26)	0.929571
		trend (A)	1.1 (0.86, 1.41)	0.454673
IL12B (5)	rs1433048	AA	1 (Ref)	-
		AG	0.96 (0.71, 1.31)	0.815881
		GG	0.62 (0.29, 1.28)	0.206716
		trend (G)	0.89 (0.69, 1.14)	0.349827
IL12B (5)	rs2546893	GG	1 (Ref)	-
		GA	0.93 (0.67, 1.29)	0.658808
		AA	1.18 (0.81, 1.73)	0.387099
		trend (A)	1.08 (0.9, 1.31)	0.408929
IL13 (5)	rs1800925	GG	1 (Ref)	-
		GA	1.04 (0.78, 1.4)	0.785472
		AA	0.75 (0.38, 1.45)	0.398294
		trend (A)	0.96 (0.76, 1.22)	0.744705
IL13 (5)	rs1295686	GG	1 (Ref)	-
		GA	0.94 (0.7, 1.27)	0.700423
		AA	1.24 (0.65, 2.42)	0.514166
		trend (A)	1.02 (0.8, 1.28)	0.899164
IL13 (5)	rs20541	GG	1 (Ref)	-
		GA	0.93 (0.7, 1.25)	0.648719
		AA	1.44 (0.71, 2.99)	0.31383
		trend (A)	1.03 (0.81, 1.31)	0.802888
IL13 (5)	rs1295683	GG	1 (Ref)	-
		GA	0.8 (0.57, 1.13)	0.204772
		AA	3.62 (0.87, 24.42)	0.110829
		trend (A)	0.94 (0.69, 1.28)	0.684253
IL4 (5)	rs2243248	AA	1 (Ref)	-
		AC	0.92 (0.62, 1.37)	0.682123
		CC	0.51 (0.02, 5.42)	0.587657
		trend (C)	0.9 (0.61, 1.31)	0.575352
IL4 (5)	rs2227282	CC	1 (Ref)	-
		CG	1.04 (0.78, 1.38)	0.7932
		GG	0.75 (0.43, 1.3)	0.30923
		trend (G)	0.94 (0.76, 1.18)	0.610859
IL4 (5)	rs2243263	CC	1 (Ref)	-
		CG	0.76 (0.53, 1.07)	0.114971
		GG	1.21 (0.36, 4.26)	0.751986
		trend (G)	0.83 (0.61, 1.12)	0.223853
IL4 (5)	rs2243266	CC	1 (Ref)	-
		CT	0.94 (0.69, 1.29)	0.714578
		TT	1.59 (0.65, 4.12)	0.316728
		trend (T)	1.03 (0.79, 1.35)	0.813923
IL5 (5)	rs2069812	GG	1 (Ref)	-
		GA	0.91 (0.68, 1.21)	0.518471
		AA	1.72 (1.04, 2.88)	0.0365014
		trend (A)	1.13 (0.91, 1.4)	0.260486
IFNGR1 (6)	rs3799488	AA	1 (Ref)	-
		AG	0.76 (0.54, 1.06)	0.103311
		GG	0.87 (0.3, 2.45)	0.784582
		trend (G)	0.8 (0.6, 1.07)	0.134768
IFNGR1 (6)	rs9376267	GG	1 (Ref)	-
		GA	0.75 (0.57, 1)	0.0506052
		AA	0.59 (0.31, 1.1)	0.102552
		trend (A)	0.76 (0.6, 0.96)	0.0187408
IFNGR1 (6)	rs12204754	AA	1 (Ref)	-
		AG	1.07 (0.65, 1.77)	0.775463
		GG	NA (NA, NA)	NA
		trend (G)	1.07 (0.65, 1.77)	0.775482
IFNGR1 (6)	rs10457655	GG	1 (Ref)	-
		GA	1.22 (0.9, 1.67)	0.205663
		AA	1.69 (0.76, 3.83)	0.199107
		trend (A)	1.25 (0.97, 1.62)	0.0906476
IFNGR1 (6)	rs1327474	AA	1 (Ref)	-
		AG	1.19 (0.85, 1.65)	0.308479
		GG	1.43 (0.96, 2.15)	0.0806531
		trend (G)	1.2 (0.98, 1.46)	0.0794514
IL17 (6)	rs4711998	GG	1 (Ref)	-
		GA	0.73 (0.55, 0.96)	0.0268998
		AA	0.71 (0.37, 1.32)	0.282342
		trend (A)	0.77 (0.61, 0.97)	0.0287538
IL17 (6)	rs8193036	AA	1 (Ref)	-
		AG	0.89 (0.67, 1.18)	0.415538
		GG	1.02 (0.55, 1.87)	0.958441
		trend (G)	0.94 (0.75, 1.18)	0.603987
IL17 (6)	rs3819024	AA	1 (Ref)	-
		AG	0.72 (0.54, 0.97)	0.0309884
		GG	1.12 (0.72, 1.74)	0.618182
		trend (G)	0.95 (0.77, 1.16)	0.619721
IL17 (6)	rs3819025	GG	1 (Ref)	-
		GA	1.11 (0.7, 1.75)	0.66818
		AA	1.18 (0.05, 30.08)	0.907312
		trend (A)	1.1 (0.71, 1.71)	0.659358
IL17 (6)	rs7747909	GG	1 (Ref)	-
		GA	0.89 (0.67, 1.19)	0.446299
		AA	1.45 (0.82, 2.57)	0.201952
		trend (A)	1.04 (0.84, 1.3)	0.715478
IL17 (6)	rs1974226	GG	1 (Ref)	-
		GA	0.8 (0.59, 1.08)	0.143265
		AA	0.73 (0.35, 1.48)	0.392064
		trend (A)	0.82 (0.64, 1.05)	0.113705
IL17 (6)	rs16882180	GG	1 (Ref)	-
		GA	1.01 (0.76, 1.35)	0.943384
		AA	1.16 (0.75, 1.81)	0.502428
		trend (A)	1.06 (0.86, 1.3)	0.585707
IL17 (6)	rs2894798	GG	1 (Ref)	-
		GA	0.94 (0.7, 1.25)	0.657789
		AA	0.85 (0.52, 1.39)	0.528753
		trend (A)	0.93 (0.75, 1.14)	0.487414
TNFLTA (6)	rs2844482	GG	1 (Ref)	-
		GA	1.13 (0.82, 1.56)	0.439543
		AA	1.1 (0.42, 2.87)	0.838331
		trend (A)	1.11 (0.84, 1.46)	0.461711
TNFLTA (6)	rs1800683	GG	1 (Ref)	-
		GA	0.88 (0.65, 1.18)	0.378224
		AA	0.95 (0.58, 1.53)	0.82172
		trend (A)	0.94 (0.76, 1.16)	0.544241
TNFLTA (6)	rs2239704	CC	1 (Ref)	-
		CA	1.3 (0.95, 1.78)	0.102915
		AA	0.92 (0.61, 1.37)	0.675409
		trend (A)	1 (0.82, 1.22)	0.972899
TNFLTA (6)	rs909253	AA	1 (Ref)	-
		AG	0.88 (0.65, 1.18)	0.395718
		GG	1 (0.61, 1.63)	0.993162
		trend (G)	0.95 (0.77, 1.18)	0.655803
TNFLTA (6)	rs3888136	TT	1 (Ref)	-
		TC	1.05 (0.78, 1.42)	0.725386
		CC	1.07 (0.62, 1.83)	0.81667
		trend (C)	1.04 (0.84, 1.3)	0.714628
TNFLTA (6)	rs2229092	AA	1 (Ref)	-
		AC	1.07 (0.7, 1.64)	0.758446
		CC	2.31 (0.45, 16.75)	0.335233
		trend (C)	1.15 (0.78, 1.69)	0.475922
TNFLTA (6)	rs1041981	CC	1 (Ref)	-
		CA	0.99 (0.74, 1.32)	0.922731
		AA	0.96 (0.6, 1.56)	0.87858
		trend (A)	0.98 (0.8, 1.21)	0.872926
TNFLTA (6)	rs1799964	AA	1 (Ref)	-
		AG	1.12 (0.83, 1.5)	0.46748
		GG	0.92 (0.46, 1.83)	0.81484
		trend (G)	1.05 (0.83, 1.33)	0.697527
TNFLTA (6)	rs1799724	CC	1 (Ref)	-
		CT	1.2 (0.84, 1.7)	0.311851
		TT	0.46 (0.12, 1.41)	0.198922
		trend (T)	1.03 (0.76, 1.39)	0.86768
TNFLTA (6)	rs1800629	GG	1 (Ref)	-
		GA	1.03 (0.75, 1.43)	0.837932
		AA	1.49 (0.67, 3.42)	0.331559
		trend (A)	1.1 (0.84, 1.44)	0.474084
TNFLTA (6)	rs3093662	AA	1 (Ref)	-
		AG	0.81 (0.56, 1.17)	0.265625
		GG	1.74 (0.42, 8.54)	0.451469
		trend (G)	0.9 (0.64, 1.25)	0.515772
TGFBR1 (9)	rs10988705	GG	1 (Ref)	-
		GA	0.94 (0.56, 1.56)	0.804949
		AA	1.07 (0.04, 27.19)	0.962662
		trend (A)	0.95 (0.58, 1.54)	0.828848
TGFBR1 (9)	rs6478974	AA	1 (Ref)	-
		AT	0.92 (0.66, 1.26)	0.588764
		TT	0.98 (0.67, 1.42)	0.903988
		trend (T)	0.99 (0.82, 1.19)	0.876167
TGFBR1 (9)	rs10739778	AA	1 (Ref)	-
		AC	0.88 (0.65, 1.18)	0.388148
		CC	0.88 (0.56, 1.38)	0.58288
		trend (C)	0.92 (0.75, 1.13)	0.432654
TGFBR1 (9)	rs1571590	AA	1 (Ref)	-
		AG	0.95 (0.7, 1.28)	0.731473
		GG	0.96 (0.51, 1.77)	0.884546
		trend (G)	0.96 (0.76, 1.21)	0.746042
TGFBR1 (9)	rs10512263	AA	1 (Ref)	-
		AG	1.88 (1.21, 2.95)	0.00575359
		GG	0.92 (0.18, 4.21)	0.913658
		trend (G)	1.59 (1.08, 2.36)	0.0188975
TGFBR1 (9)	rs7850895	AA	1 (Ref)	-
		AG	0.9 (0.62, 1.31)	0.587032
		GG	1.03 (0.12, 8.68)	0.974165
		trend (G)	0.91 (0.64, 1.3)	0.618671
IL18 (11)	rs3882891	AA	1 (Ref)	-
		AC	0.85 (0.63, 1.16)	0.313109
		CC	0.69 (0.46, 1.03)	0.0676321
		trend (C)	0.83 (0.68, 1.01)	0.0671291
IL18 (11)	rs5744280	GG	1 (Ref)	-
		GA	1.04 (0.78, 1.39)	0.794371
		AA	0.96 (0.61, 1.5)	0.854331
		trend (A)	1 (0.81, 1.22)	0.981884
IL18 (11)	rs5744257	AA	1 (Ref)	-
		AG	0.72 (0.36, 1.4)	0.337326
		GG	NA (NA, NA)	NA
		trend (G)	0.72 (0.36, 1.4)	0.333708
IL18 (11)	rs1834481	GG	1 (Ref)	-
		GC	1.38 (1.04, 1.84)	0.0280854
		CC	1.44 (0.74, 2.86)	0.282923
		trend (C)	1.3 (1.03, 1.65)	0.0267921
IL18 (11)	rs360722	GG	1 (Ref)	-
		GA	0.74 (0.53, 1.02)	0.0685563
		AA	0.56 (0.14, 1.89)	0.362138
		trend (A)	0.74 (0.55, 0.99)	0.0460098
IL18 (11)	rs5744241	AA	1 (Ref)	-
		AG	1.13 (0.77, 1.67)	0.523163
		GG	1.58 (0.35, 8.08)	0.551001
		trend (G)	1.16 (0.82, 1.64)	0.410033
IL18 (11)	rs795467	GG	1 (Ref)	-
		GA	1.04 (0.79, 1.39)	0.763257
		AA	0.88 (0.5, 1.53)	0.645232
		trend (A)	0.99 (0.79, 1.23)	0.914262
IL18 (11)	rs1946518	CC	1 (Ref)	-
		CA	0.89 (0.66, 1.21)	0.471816
		AA	0.76 (0.5, 1.14)	0.181868
		trend (A)	0.87 (0.72, 1.07)	0.183534
IFNG (12)	rs2069728	GG	1 (Ref)	-
		GA	0.94 (0.63, 1.39)	0.762101
		AA	0.21 (0.01, 1.31)	0.15274
		trend (A)	0.85 (0.59, 1.21)	0.362445
IFNG (12)	rs2069727	AA	1 (Ref)	-
		AG	0.83 (0.61, 1.13)	0.234617
		GG	0.89 (0.61, 1.31)	0.565416
		trend (G)	0.93 (0.77, 1.13)	0.468385
IFNG (12)	rs2069718	GG	1 (Ref)	-
		GA	1.07 (0.79, 1.46)	0.665059
		AA	1.17 (0.79, 1.73)	0.434602
		trend (A)	1.08 (0.89, 1.31)	0.4341
IFNG (12)	rs2069716	AA	1 (Ref)	-
		AG	1.33 (0.84, 2.11)	0.220676
		GG	NA (NA, NA)	NA
		trend (G)	1.25 (0.8, 1.97)	0.322902
IFNG (12)	rs1861494	AA	1 (Ref)	-
		AG	1.21 (0.91, 1.61)	0.19319
		GG	1.35 (0.84, 2.2)	0.218358
		trend (G)	1.18 (0.96, 1.46)	0.115747
IFNG (12)	rs2069707	GG	1 (Ref)	-
		GC	1 (0.65, 1.53)	0.984329
		CC	0.34 (0.02, 2.69)	0.352456
		trend (C)	0.92 (0.62, 1.38)	0.699804
IL23A (12)	rs11171806	GG	1 (Ref)	-
		GA	0.64 (0.43, 0.96)	0.0311951
		AA	5.39 (0.86, 103.74)	0.125307
		trend (A)	0.8 (0.55, 1.14)	0.211668
IL12RB1 (19)	rs382410	AA	1 (Ref)	-
		AG	0.94 (0.7, 1.25)	0.662454
		GG	0.82 (0.49, 1.37)	0.454242
		trend (G)	0.92 (0.74, 1.14)	0.443964
IL12RB1 (19)	rs404733	TT	1 (Ref)	-
		TA	0.97 (0.69, 1.38)	0.869599
		AA	1.22 (0.82, 1.81)	0.326486
		trend (A)	1.11 (0.91, 1.35)	0.313272
IL12RB1 (19)	rs375947	AA	1 (Ref)	-
		AG	0.99 (0.74, 1.32)	0.9427
		GG	0.61 (0.37, 1)	0.0539262
		trend (G)	0.86 (0.69, 1.06)	0.156646
IL12RB1 (19)	rs447009	CC	1 (Ref)	-
		CA	0.98 (0.72, 1.32)	0.876433
		AA	0.83 (0.4, 1.7)	0.61134
		trend (A)	0.95 (0.74, 1.21)	0.680523
IL12RB1 (19)	rs11575926	GG	1 (Ref)	-
		GA	1.02 (0.74, 1.38)	0.923216
		AA	0.81 (0.37, 1.74)	0.58866
		trend (A)	0.97 (0.75, 1.25)	0.80855
MIC1 (19)	rs1059519	CC	1 (Ref)	-
		CG	1.18 (0.87, 1.58)	0.284438
		GG	1.01 (0.63, 1.6)	0.976157
		trend (G)	1.06 (0.86, 1.3)	0.608346
MIC1 (19)	rs1059369	TT	1 (Ref)	-
		TA	1 (0.73, 1.35)	0.9753
		AA	1.32 (0.73, 2.38)	0.361913
		trend (A)	1.07 (0.85, 1.35)	0.556958
MIC1 (19)	rs1227731	GG	1 (Ref)	-
		GA	0.93 (0.67, 1.28)	0.646073
		AA	0.74 (0.19, 2.62)	0.643659
		trend (A)	0.91 (0.68, 1.23)	0.550799
MIC1 (19)	rs1058587	GG	1 (Ref)	-
		GC	0.98 (0.73, 1.31)	0.883052
		CC	1.24 (0.69, 2.25)	0.468997
		trend (C)	1.04 (0.83, 1.31)	0.713183
MIC1 (19)	rs16982345	GG	1 (Ref)	-
		GA	0.96 (0.72, 1.29)	0.803535
		AA	1.47 (0.82, 2.69)	0.197766
		trend (A)	1.08 (0.86, 1.36)	0.505282
MIC1 (19)	rs8101249	AA	1 (Ref)	-
		AC	0.87 (0.63, 1.19)	0.378821
		CC	0.32 (0.1, 0.81)	0.0257774
		trend (C)	0.77 (0.58, 1)	0.050571
TGFB1 (19)	rs11466338	AA	1 (Ref)	-
		AG	1.13 (0.74, 1.75)	0.564408
		GG	1.08 (0.04, 27.34)	0.958055
		trend (G)	1.13 (0.74, 1.71)	0.571948
TGFB1 (19)	rs8110090	AA	1 (Ref)	-
		AG	1.16 (0.76, 1.76)	0.488707
		GG	NA (NA, NA)	NA
		trend (G)	1.16 (0.76, 1.76)	0.488588
TGFB1 (19)	rs4803455	CC	1 (Ref)	-
		CA	1.21 (0.86, 1.69)	0.269921
		AA	1.18 (0.8, 1.75)	0.410206
		trend (A)	1.09 (0.9, 1.33)	0.385495
TGFB1 (19)	rs1800469	GG	1 (Ref)	-
		GA	1.12 (0.84, 1.49)	0.450112
		AA	0.96 (0.61, 1.52)	0.866609
		trend (A)	1.02 (0.83, 1.26)	0.814051
IFNGR2 (21)	rs17879833	TT	1 (Ref)	-
		TA	1.08 (0.8, 1.46)	0.625244
		AA	1.07 (0.56, 2.04)	0.841599
		trend (A)	1.06 (0.83, 1.34)	0.64529
IFNGR2 (21)	rs9808753	AA	1 (Ref)	-
		AG	0.95 (0.68, 1.32)	0.751273
		GG	2.98 (1.01, 10.83)	0.0643146
		trend (G)	1.11 (0.83, 1.48)	0.482455
IFNGR2 (21)	rs17644622	AA	1 (Ref)	-
		AG	0.79 (0.42, 1.48)	0.46699
		GG	NA (NA, NA)	NA
		trend (G)	0.79 (0.42, 1.48)	0.465192
IFNGR2 (21)	rs2834212	CC	1 (Ref)	-
		CG	1.05 (0.74, 1.48)	0.784329
		GG	0.86 (0.32, 2.22)	0.757533
		trend (G)	1.01 (0.75, 1.34)	0.963059
IFNGR2 (21)	rs2834213	AA	1 (Ref)	-
		AG	1.03 (0.77, 1.37)	0.849897
		GG	0.94 (0.5, 1.75)	0.834009
		trend (G)	1 (0.79, 1.26)	0.999601
IFNGR2 (21)	rs2012075	AA	1 (Ref)	-
		AG	0.9 (0.64, 1.24)	0.514673
		GG	2.75 (1.02, 8.66)	0.057505
		trend (G)	1.08 (0.81, 1.42)	0.604604
IFNGR2 (21)	rs8128362	GG	1 (Ref)	-
		GA	0.74 (0.53, 1.03)	0.0779149
		AA	1.37 (0.36, 5.61)	0.639473
		trend (A)	0.81 (0.59, 1.09)	0.167094
IFNGR2 (21)	rs8128483	AA	1 (Ref)	-
		AG	1.04 (0.78, 1.4)	0.789093
		GG	0.92 (0.5, 1.66)	0.777967
		trend (G)	1 (0.8, 1.25)	0.994208
IFNGR2 (21)	rs1059293	TT	1 (Ref)	-
		TC	0.8 (0.56, 1.14)	0.221028
		CC	0.89 (0.61, 1.3)	0.548116
		trend (C)	0.95 (0.79, 1.15)	0.606306
MIF (22)	rs2012124	GG	1 (Ref)	-
		GA	0.91 (0.68, 1.23)	0.55501
		AA	1.82 (1, 3.37)	0.0526982
		trend (A)	1.11 (0.88, 1.4)	0.372602
MIF (22)	rs4822443	GG	1 (Ref)	-
		GA	1.23 (0.9, 1.67)	0.19522
		AA	1.26 (0.54, 2.95)	0.592644
		trend (A)	1.19 (0.92, 1.54)	0.18958
COX2 (1)	rs4648310	AA	1 (Ref)	-
		AG	1.49 (0.8, 2.8)	0.208215
		GG	2.4 (0.23, 51.79)	0.477114
		trend (G)	1.5 (0.87, 2.65)	0.146738
COX2 (1)	rs689470	GG	1 (Ref)	-
		GA	1.07 (0.51, 2.2)	0.863182
		AA	1.03 (0.04, 27.33)	0.982982
		trend (A)	1.06 (0.55, 2.03)	0.870728
COX2 (1)	rs2206593	GG	1 (Ref)	-
		GA	0.59 (0.38, 0.92)	0.0217207
		AA	NA (NA, NA)	NA
		trend (A)	0.55 (0.36, 0.84)	0.00568221
COX2 (1)	rs5275	AA	1 (Ref)	-
		AG	1.23 (0.92, 1.65)	0.169342
		GG	0.88 (0.53, 1.45)	0.622695
		trend (G)	1.04 (0.84, 1.29)	0.718547
COX2 (1)	rs2066826	GG	1 (Ref)	-
		GA	0.98 (0.7, 1.36)	0.908401
		AA	0.63 (0.19, 1.84)	0.406063
		trend (A)	0.93 (0.69, 1.24)	0.616469
COX2 (1)	rs5277	CC	1 (Ref)	-
		CG	1.32 (0.97, 1.81)	0.0774927
		GG	2.56 (0.89, 8.32)	0.0912347
		trend (G)	1.38 (1.05, 1.83)	0.0215684
COX2 (1)	rs2745557	GG	1 (Ref)	-
		GA	0.67 (0.49, 0.91)	0.0114362
		AA	0.93 (0.42, 2.04)	0.861727
		trend (A)	0.77 (0.59, 0.99)	0.0422939
COX2 (1)	rs20417	GG	1 (Ref)	-
		GC	1.01 (0.73, 1.38)	0.968735
		CC	0.72 (0.26, 1.86)	0.502775
		trend (C)	0.96 (0.73, 1.26)	0.758708
COX2 (1)	rs689466	AA	1 (Ref)	-
		AG	1.11 (0.82, 1.51)	0.500425
		GG	0.93 (0.42, 2.03)	0.865354
		trend (G)	1.06 (0.82, 1.36)	0.675958
TLR5 (1)	rs5744174	AA	1 (Ref)	-
		AG	1.21 (0.88, 1.66)	0.241456
		GG	1.1 (0.74, 1.64)	0.62739
		trend (G)	1.07 (0.88, 1.3)	0.526263
TLR5 (1)	rs2072493	AA	1 (Ref)	-
		AG	0.84 (0.61, 1.15)	0.281536
		GG	0.31 (0.09, 0.88)	0.0407476
		trend (G)	0.76 (0.57, 1)	0.0494271
TLR5 (1)	rs764535	GG	1 (Ref)	-
		GA	0.82 (0.29, 2.23)	0.701602
		AA	NA (NA, NA)	NA
		trend (A)	0.82 (0.29, 2.23)	0.700711
TLR5 (1)	rs851180	GG	1 (Ref)	-
		GA	1.21 (0.88, 1.66)	0.242672
		AA	1.1 (0.74, 1.64)	0.62913
		trend (A)	1.07 (0.88, 1.3)	0.527722
TLR5 (1)	rs2241096	GG	1 (Ref)	-
		GA	1.22 (0.86, 1.74)	0.26541
		AA	0.73 (0.19, 2.59)	0.630468
		trend (A)	1.13 (0.82, 1.55)	0.457423
TLR5 (1)	rs5744113	AA	1 (Ref)	-
		AG	1.17 (0.83, 1.64)	0.368549
		GG	0.98 (0.66, 1.46)	0.92097
		trend (G)	0.99 (0.81, 1.21)	0.920636
TLR5 (1)	rs5744105	GG	1 (Ref)	-
		GC	1.16 (0.83, 1.64)	0.378583
		CC	0.96 (0.65, 1.44)	0.853738
		trend (C)	0.98 (0.8, 1.2)	0.846092
TLR1 (4)	rs5743618	GG	1 (Ref)	-
		GT	0.79 (0.58, 1.06)	0.116814
		TT	0.55 (0.34, 0.89)	0.0149957
		trend (T)	0.76 (0.61, 0.94)	0.00973193
TLR1 (4)	rs3923647	AA	1 (Ref)	-
		AT	1.04 (0.62, 1.74)	0.879735
		TT	NA (NA, NA)	NA
		trend (T)	1.04 (0.62, 1.74)	0.87977
TLR1 (4)	rs4833095	AA	1 (Ref)	-
		AG	0.75 (0.57, 1.01)	0.0545502
		GG	0.5 (0.3, 0.83)	0.00833068
		trend (G)	0.73 (0.59, 0.9)	0.00321057
TLR1 (4)	rs5743611	GG	1 (Ref)	-
		GC	1.32 (0.91, 1.92)	0.142102
		CC	1.37 (0.41, 4.8)	0.607423
		trend (C)	1.28 (0.93, 1.78)	0.134543
TLR1 (4)	rs5743594	GG	1 (Ref)	-
		GA	0.91 (0.67, 1.23)	0.527459
		AA	1.27 (0.62, 2.67)	0.512554
		trend (A)	0.99 (0.77, 1.27)	0.939899
TLR1 (4)	rs5743556	AA	1 (Ref)	-
		AG	0.76 (0.57, 1.02)	0.0640792
		GG	0.52 (0.24, 1.06)	0.0785711
		trend (G)	0.74 (0.58, 0.95)	0.0163918
TLR1 (4)	rs5743551	AA	1 (Ref)	-
		AG	0.73 (0.55, 0.97)	0.0317003
		GG	0.53 (0.32, 0.88)	0.0144178
		trend (G)	0.73 (0.59, 0.9)	0.00343818
TLR10 (4)	rs4129009	TT	1 (Ref)	-
		TC	0.74 (0.55, 0.98)	0.0394185
		CC	0.54 (0.22, 1.21)	0.142254
		trend (C)	0.73 (0.57, 0.94)	0.0157443
TLR10 (4)	rs11466657	AA	1 (Ref)	-
		AG	0.76 (0.45, 1.24)	0.272436
		GG	NA (NA, NA)	NA
		trend (G)	0.76 (0.45, 1.24)	0.270059
TLR10 (4)	rs11096955	TT	1 (Ref)	-
		TG	0.86 (0.64, 1.16)	0.323278
		GG	0.79 (0.51, 1.2)	0.265831
		trend (G)	0.88 (0.72, 1.07)	0.211418
TLR10 (4)	rs11096957	TT	1 (Ref)	-
		TG	0.84 (0.62, 1.14)	0.264387
		GG	0.75 (0.48, 1.17)	0.207515
		trend (G)	0.86 (0.7, 1.06)	0.156677
TLR10 (4)	rs10856838	TT	1 (Ref)	-
		TA	1.15 (0.86, 1.55)	0.347434
		AA	1.04 (0.44, 2.43)	0.926758
		trend (A)	1.11 (0.86, 1.43)	0.423571
TLR10 (4)	rs4130727	AA	1 (Ref)	-
		AG	1.2 (0.88, 1.64)	0.244772
		GG	0.56 (0.17, 1.62)	0.301791
		trend (G)	1.07 (0.82, 1.41)	0.613101
TLR10 (4)	rs7653908	GG	1 (Ref)	-
		GC	0.78 (0.59, 1.04)	0.0964781
		CC	0.73 (0.38, 1.35)	0.313326
		trend (C)	0.81 (0.65, 1.02)	0.0777838
TLR2 (4)	rs4696480	AA	1 (Ref)	-
		AT	1.02 (0.73, 1.42)	0.920795
		TT	1.27 (0.87, 1.85)	0.212734
		trend (T)	1.13 (0.94, 1.36)	0.205779
TLR2 (4)	rs1898830	AA	1 (Ref)	-
		AG	0.94 (0.7, 1.25)	0.666944
		GG	0.87 (0.56, 1.36)	0.550675
		trend (G)	0.94 (0.76, 1.15)	0.520267
TLR2 (4)	rs4696483	CC	1 (Ref)	-
		CT	0.85 (0.59, 1.2)	0.353623
		TT	0.73 (0.24, 2.05)	0.556239
		trend (T)	0.85 (0.62, 1.15)	0.284798
TLR2 (4)	rs3804099	TT	1 (Ref)	-
		TC	1.05 (0.76, 1.44)	0.7786
		CC	1.03 (0.7, 1.5)	0.894058
		trend (C)	1.02 (0.84, 1.23)	0.873522
TLR2 (4)	rs3804100	TT	1 (Ref)	-
		TC	1 (0.68, 1.49)	0.987666
		CC	1.07 (0.25, 4.57)	0.922168
		trend (C)	1.01 (0.71, 1.43)	0.953012
TLR2 (4)	rs5743704	CC	1 (Ref)	-
		CA	0.76 (0.45, 1.26)	0.289091
		AA	NA (NA, NA)	NA
		trend (A)	0.76 (0.45, 1.26)	0.286725
TLR2 (4)	rs5743708	GG	1 (Ref)	-
		GT	1.08 (0.55, 2.11)	0.828332
		TT	2.52 (0.69, 11.74)	0.184025
		trend (T)	1.31 (0.82, 2.13)	0.253677
TLR2 (4)	rs7656411	TT	1 (Ref)	-
		TG	1.16 (0.87, 1.54)	0.324336
		GG	1.23 (0.74, 2.03)	0.423614
		trend (G)	1.13 (0.91, 1.39)	0.267874
TLR3 (4)	rs3775291	CC	1 (Ref)	-
		CT	1.17 (0.87, 1.57)	0.30969
		TT	1.14 (0.66, 1.96)	0.629377
		trend (T)	1.11 (0.89, 1.39)	0.351296
TLR6 (4)	rs3775073	AA	1 (Ref)	-
		AG	1.07 (0.8, 1.43)	0.658197
		GG	1.09 (0.7, 1.7)	0.69633
		trend (G)	1.05 (0.86, 1.29)	0.626755
TLR6 (4)	rs5743810	GG	1 (Ref)	-
		GA	1.25 (0.93, 1.68)	0.141199
		AA	1.39 (0.91, 2.11)	0.126333
		trend (A)	1.19 (0.98, 1.46)	0.0803385
TLR6 (4)	rs5743806	AA	1 (Ref)	-
		AG	1.04 (0.78, 1.39)	0.787202
		GG	1.01 (0.63, 1.61)	0.958727
		trend (G)	1.02 (0.83, 1.25)	0.86385
TLR6 (4)	rs5743795	GG	1 (Ref)	-
		GA	0.7 (0.52, 0.93)	0.0157192
		AA	0.52 (0.25, 1.03)	0.067732
		trend (A)	0.71 (0.56, 0.9)	0.00437483
TLR6 (4)	rs5743794	GG	1 (Ref)	-
		GA	0.7 (0.52, 0.94)	0.0169035
		AA	0.52 (0.25, 1.04)	0.0696532
		trend (A)	0.71 (0.56, 0.9)	0.00476759
MSR1 (8)	rs6986419	AA	1 (Ref)	-
		AC	0.71 (0.52, 0.96)	0.0274141
		CC	1.33 (0.66, 2.76)	0.428099
		trend (C)	0.87 (0.68, 1.11)	0.257332
MSR1 (8)	rs12678046	GG	1 (Ref)	-
		GA	1 (0.66, 1.52)	0.999065
		AA	2.37 (0.46, 17.2)	0.322124
		trend (A)	1.09 (0.75, 1.59)	0.653953
MSR1 (8)	rs11986822	GG	1 (Ref)	-
		GA	0.62 (0.34, 1.09)	0.101409
		AA	1.12 (0.04, 28.46)	0.935601
		trend (A)	0.66 (0.38, 1.13)	0.129898
MSR1 (8)	rs11780669	AA	1 (Ref)	-
		AG	1.05 (0.72, 1.52)	0.81267
		GG	2.54 (0.7, 11.85)	0.180329
		trend (G)	1.16 (0.83, 1.61)	0.382512
MSR1 (8)	rs10503575	AA	1 (Ref)	-
		AG	0.72 (0.52, 1)	0.0534127
		GG	1 (0.4, 2.46)	0.992369
		trend (G)	0.81 (0.61, 1.06)	0.123751
MSR1 (8)	rs1993977	AA	1 (Ref)	-
		AG	0.75 (0.54, 1.04)	0.0872477
		GG	1 (0.42, 2.38)	0.990861
		trend (G)	0.83 (0.63, 1.09)	0.18254
MSR1 (8)	rs10503574	AA	1 (Ref)	-
		AC	0.64 (0.39, 1.02)	0.061448
		CC	0.51 (0.02, 5.35)	0.583514
		trend (C)	0.65 (0.41, 1)	0.0504809
MSR1 (8)	rs17484273	GG	1 (Ref)	-
		GA	1.03 (0.77, 1.37)	0.855236
		AA	1.16 (0.72, 1.88)	0.543473
		trend (A)	1.06 (0.86, 1.3)	0.596149
MSR1 (8)	rs971594	GG	1 (Ref)	-
		GC	0.9 (0.67, 1.22)	0.511381
		CC	0.89 (0.59, 1.35)	0.594167
		trend (C)	0.94 (0.77, 1.14)	0.516597
MSR1 (8)	rs17677334	GG	1 (Ref)	-
		GA	0.78 (0.51, 1.17)	0.231713
		AA	1.09 (0.13, 9.13)	0.932743
		trend (A)	0.81 (0.55, 1.19)	0.280741
MSR1 (8)	rs17484315	GG	1 (Ref)	-
		GC	0.83 (0.53, 1.3)	0.423512
		CC	2.1 (0.2, 45.27)	0.54621
		trend (C)	0.89 (0.58, 1.36)	0.596477
MSR1 (8)	rs3747531	CC	1 (Ref)	-
		CG	1.37 (0.85, 2.2)	0.193506
		GG	NA (NA, NA)	NA
		trend (G)	1.47 (0.94, 2.33)	0.0909929
MSR1 (8)	rs754331	GG	1 (Ref)	-
		GA	1.06 (0.76, 1.48)	0.728056
		AA	1.27 (0.85, 1.89)	0.244431
		trend (A)	1.12 (0.92, 1.37)	0.250536
MSR1 (8)	rs13251251	CC	1 (Ref)	-
		CA	0.81 (0.53, 1.25)	0.344633
		AA	NA (NA, NA)	NA
		trend (A)	0.76 (0.5, 1.15)	0.195275
MSR1 (8)	rs3789015	AA	1 (Ref)	-
		AG	1.52 (0.88, 2.64)	0.130989
		GG	NA (NA, NA)	NA
		trend (G)	1.6 (0.94, 2.74)	0.0811723
MSR1 (8)	rs433235	AA	1 (Ref)	-
		AG	0.73 (0.49, 1.08)	0.112939
		GG	1.01 (0.12, 8.46)	0.992113
		trend (G)	0.76 (0.52, 1.1)	0.13997
TLR4 (9)	rs10759932	TT	1 (Ref)	-
		TC	0.81 (0.59, 1.11)	0.189521
		CC	3.48 (1.05, 15.66)	0.0605822
		trend (C)	0.97 (0.73, 1.28)	0.822476
TLR4 (9)	rs5030728	GG	1 (Ref)	-
		GA	0.88 (0.66, 1.17)	0.375714
		AA	0.63 (0.38, 1.02)	0.0621015
		trend (A)	0.82 (0.67, 1.01)	0.0684158
TLR4 (9)	rs4986790	AA	1 (Ref)	-
		AG	1.55 (1.01, 2.41)	0.0469145
		GG	1.11 (0.04, 28.11)	0.942111
		trend (G)	1.5 (0.99, 2.3)	0.0534885
TLR4 (9)	rs11536889	GG	1 (Ref)	-
		GC	1.01 (0.72, 1.4)	0.974203
		CC	1.36 (0.63, 3.02)	0.43808
		trend (C)	1.07 (0.82, 1.39)	0.620162
TLR4 (9)	rs7873784	GG	1 (Ref)	-
		GC	0.97 (0.71, 1.33)	0.861935
		CC	0.87 (0.35, 2.13)	0.75781
		trend (C)	0.96 (0.73, 1.25)	0.762901
RNASEL (1)	rs11807829	TT	1 (Ref)	-
		TC	1.12 (0.83, 1.51)	0.456919
		CC	1.01 (0.64, 1.59)	0.957037
		trend (C)	1.04 (0.85, 1.28)	0.716642
RNASEL (1)	rs2274509	AA	1 (Ref)	-
		AG	0.93 (0.68, 1.26)	0.624792
		GG	0.84 (0.54, 1.3)	0.433485
		trend (G)	0.92 (0.75, 1.13)	0.42223
RNASEL (1)	rs533259	GG	1 (Ref)	-
		GA	1.22 (0.78, 1.91)	0.391797
		AA	0.39 (0.02, 3.1)	0.420115
		trend (A)	1.1 (0.73, 1.66)	0.6541
RNASEL (1)	rs627839	GG	1 (Ref)	-
		GT	0.98 (0.71, 1.36)	0.92189
		TT	0.83 (0.57, 1.22)	0.346171
		trend (T)	0.92 (0.76, 1.11)	0.365233
RNASEL (1)	rs627928	CC	1 (Ref)	-
		CA	0.94 (0.68, 1.3)	0.712479
		AA	1.42 (0.92, 2.2)	0.110333
		trend (A)	1.15 (0.93, 1.42)	0.19597
RNASEL (1)	rs672527	CC	1 (Ref)	-
		CT	1.11 (0.83, 1.47)	0.486496
		TT	0.8 (0.46, 1.36)	0.405055
		trend (T)	0.98 (0.79, 1.22)	0.890559
RNASEL (1)	rs486907	GG	1 (Ref)	-
		GA	0.99 (0.73, 1.33)	0.924078
		AA	0.76 (0.48, 1.21)	0.250518
		trend (A)	0.91 (0.73, 1.12)	0.353521
EIF2AK2 (2)	rs4648237	TT	1 (Ref)	-
		TA	1.19 (0.76, 1.86)	0.452973
		AA	0.74 (0.1, 4.49)	0.74093
		trend (A)	1.11 (0.74, 1.67)	0.600472
EIF2AK2 (2)	rs3770768	GG	1 (Ref)	-
		GA	1.16 (0.82, 1.62)	0.400806
		AA	2.28 (0.85, 6.74)	0.11076
		trend (A)	1.25 (0.94, 1.67)	0.124283
EIF2AK2 (2)	rs4670185	AA	1 (Ref)	-
		AG	1.01 (0.65, 1.56)	0.979746
		GG	0.57 (0.08, 2.94)	0.515297
		trend (G)	0.95 (0.64, 1.4)	0.779489
EIF2AK2 (2)	rs4648186	GG	1 (Ref)	-
		GA	0.9 (0.66, 1.23)	0.517303
		AA	1.73 (0.72, 4.45)	0.22975
		trend (A)	1.02 (0.78, 1.33)	0.896882
EIF2AK2 (2)	rs4648184	AA	1 (Ref)	-
		AT	1.32 (0.76, 2.32)	0.331394
		TT	NA (NA, NA)	NA
		trend (T)	1.32 (0.76, 2.32)	0.330175
EIF2AK2 (2)	rs2287350	AA	1 (Ref)	-
		AG	0.99 (0.74, 1.34)	0.961184
		GG	0.85 (0.56, 1.3)	0.456164
		trend (G)	0.94 (0.77, 1.15)	0.534336
EIF2AK2 (2)	rs2373114	GG	1 (Ref)	-
		GA	0.91 (0.6, 1.36)	0.63356
		AA	1.92 (0.47, 9.42)	0.375193
		trend (A)	1 (0.7, 1.43)	0.983519
EIF2AK2 (2)	rs2270414	GG	1 (Ref)	-
		GA	1.04 (0.75, 1.44)	0.82965
		AA	0.81 (0.55, 1.18)	0.27239
		trend (A)	0.9 (0.74, 1.09)	0.294065
EIF2AK2 (2)	rs2307466	GG	1 (Ref)	-
		GC	0.93 (0.61, 1.42)	0.738992
		CC	1.06 (0.13, 8.9)	0.953392
		trend (C)	0.94 (0.64, 1.4)	0.776496
EIF2AK2 (2)	rs12620426	AA	1 (Ref)	-
		AT	0.85 (0.62, 1.15)	0.294079
		TT	0.74 (0.48, 1.14)	0.171003
		trend (T)	0.86 (0.7, 1.05)	0.141391
EIF2AK2 (2)	rs4233921	GG	1 (Ref)	-
		GA	1.04 (0.78, 1.39)	0.80646
		AA	0.97 (0.62, 1.5)	0.89021
		trend (A)	1 (0.82, 1.22)	0.998898
OAS1 (12)	rs2158390	GG	1 (Ref)	-
		GC	1.09 (0.81, 1.47)	0.55502
		CC	0.71 (0.34, 1.44)	0.354326
		trend (C)	0.99 (0.77, 1.26)	0.916741
OAS1 (12)	rs3741981	CC	1 (Ref)	-
		CT	1.17 (0.81, 1.68)	0.411058
		TT	1.73 (1.17, 2.57)	0.00601691
		trend (T)	1.34 (1.1, 1.62)	0.00325238
OAS1 (12)	rs2285934	CC	1 (Ref)	-
		CA	0.7 (0.52, 0.95)	0.0219797
		AA	0.62 (0.39, 0.96)	0.032583
		trend (A)	0.76 (0.62, 0.93)	0.00855773
OAS1 (12)	rs10774671	AA	1 (Ref)	-
		AG	0.71 (0.53, 0.95)	0.0198953
		GG	0.6 (0.39, 0.91)	0.0183013
		trend (G)	0.75 (0.62, 0.92)	0.00508808
OAS1 (12)	rs1051042	CC	1 (Ref)	-
		CG	0.76 (0.56, 1.02)	0.0675826
		GG	0.63 (0.4, 0.99)	0.045682
		trend (G)	0.78 (0.64, 0.96)	0.0196328
OAS2 (12)	rs10850109	GG	1 (Ref)	-
		GA	1.08 (0.8, 1.46)	0.599431
		AA	0.89 (0.46, 1.7)	0.72656
		trend (A)	1.02 (0.81, 1.29)	0.881724
OAS2 (12)	rs11513733	TT	1 (Ref)	-
		TA	0.9 (0.63, 1.28)	0.554536
		AA	0.74 (0.25, 2.09)	0.579424
		trend (A)	0.89 (0.66, 1.2)	0.437209
OAS2 (12)	rs12814926	GG	1 (Ref)	-
		GA	1.33 (0.99, 1.79)	0.0613541
		AA	1.5 (0.79, 2.87)	0.217927
		trend (A)	1.28 (1.01, 1.62)	0.0405756
OAS2 (12)	rs2072138	CC	1 (Ref)	-
		CG	1.03 (0.77, 1.39)	0.830147
		GG	1.22 (0.72, 2.06)	0.45335
		trend (G)	1.07 (0.86, 1.34)	0.516926
OAS2 (12)	rs1293767	GG	1 (Ref)	-
		GC	0.65 (0.49, 0.87)	0.00410216
		CC	0.64 (0.41, 1.01)	0.059073
		trend (C)	0.75 (0.61, 0.92)	0.00511369
OAS2 (12)	rs1293766	AA	1 (Ref)	-
		AC	1.11 (0.81, 1.51)	0.523152
		CC	0.78 (0.36, 1.64)	0.515895
		trend (C)	1.01 (0.79, 1.3)	0.931003
OAS2 (12)	rs1293764	GG	1 (Ref)	-
		GA	0.66 (0.49, 0.88)	0.00493172
		AA	0.65 (0.41, 1.02)	0.0647457
		trend (A)	0.75 (0.61, 0.92)	0.00620057
OAS2 (12)	rs757402	AA	1 (Ref)	-
		AC	0.71 (0.53, 0.95)	0.0213036
		CC	0.58 (0.36, 0.92)	0.0223105
		trend (C)	0.74 (0.6, 0.91)	0.00443636
OAS2 (12)	rs1293762	CC	1 (Ref)	-
		CA	0.8 (0.58, 1.1)	0.165103
		AA	0.82 (0.56, 1.19)	0.294511
		trend (A)	0.9 (0.74, 1.08)	0.253992
OAS2 (12)	rs2239193	AA	1 (Ref)	-
		AG	1.22 (0.81, 1.83)	0.341062
		GG	2.22 (0.21, 48.05)	0.514762
		trend (G)	1.24 (0.85, 1.84)	0.268484
OAS2 (12)	rs1293747	GG	1 (Ref)	-
		GA	1.28 (0.95, 1.73)	0.109465
		AA	1.22 (0.66, 2.22)	0.524273
		trend (A)	1.19 (0.94, 1.5)	0.14532
OAS2 (12)	rs916973	AA	1 (Ref)	-
		AG	0.86 (0.59, 1.23)	0.404939
		GG	NA (NA, NA)	NA
		trend (G)	0.78 (0.55, 1.1)	0.156792
OAS2 (12)	rs15895	GG	1 (Ref)	-
		GA	0.68 (0.51, 0.91)	0.00947523
		AA	0.5 (0.32, 0.78)	0.00223041
		trend (A)	0.7 (0.57, 0.85)	0.000459241
OAS2 (12)	rs13311	CC	1 (Ref)	-
		CA	1.11 (0.84, 1.47)	0.473076
		AA	3.42 (1.61, 7.93)	0.00217781
		trend (A)	1.32 (1.03, 1.68)	0.0256928
OAS2 (12)	rs1058480	CC	1 (Ref)	-
		CG	0.67 (0.5, 0.89)	0.00676218
		GG	0.5 (0.32, 0.78)	0.00216235
		trend (G)	0.7 (0.57, 0.85)	0.000383698
OAS2 (12)	rs11066465	GG	1 (Ref)	-
		GA	1.37 (0.9, 2.08)	0.139858
		AA	2.26 (0.22, 48.89)	0.505712
		trend (A)	1.38 (0.93, 2.06)	0.107501
OAS2 (12)	rs1293745	CC	1 (Ref)	-
		CT	1.28 (0.96, 1.72)	0.0940633
		TT	0.95 (0.53, 1.7)	0.874376
		trend (T)	1.12 (0.89, 1.4)	0.328426
NFKB1 (4)	rs3774934	GG	1 (Ref)	-
		GA	1.21 (0.86, 1.7)	0.281401
		AA	2.86 (0.94, 10.51)	0.0787826
		trend (A)	1.32 (0.98, 1.77)	0.0691118
NFKB1 (4)	rs4648006	GG	1 (Ref)	-
		GA	0.86 (0.53, 1.39)	0.547717
		AA	NA (NA, NA)	NA
		trend (A)	0.86 (0.53, 1.39)	0.546815
NFKB1 (4)	rs13117745	GG	1 (Ref)	-
		GA	1.12 (0.83, 1.52)	0.457631
		AA	0.29 (0.07, 0.95)	0.0621857
		trend (A)	0.97 (0.73, 1.27)	0.808672
NFKB1 (4)	rs230541	AA	1 (Ref)	-
		AG	1.01 (0.75, 1.36)	0.958107
		GG	0.84 (0.56, 1.28)	0.426316
		trend (G)	0.94 (0.77, 1.14)	0.519532
NFKB1 (4)	rs1801	CC	1 (Ref)	-
		CG	1.04 (0.77, 1.39)	0.81447
		GG	0.84 (0.54, 1.32)	0.455341
		trend (G)	0.95 (0.78, 1.17)	0.6356
NFKB1 (4)	rs4648037	AA	1 (Ref)	-
		AG	0.94 (0.57, 1.56)	0.818774
		GG	NA (NA, NA)	NA
		trend (G)	0.94 (0.57, 1.56)	0.818695
NFKB1 (4)	rs4648072	AA	1 (Ref)	-
		AG	0.63 (0.21, 1.72)	0.379913
		GG	NA (NA, NA)	NA
		trend (G)	0.63 (0.21, 1.72)	0.373118
NFKB1 (4)	rs4648127	GG	1 (Ref)	-
		GA	0.82 (0.52, 1.29)	0.387924
		AA	NA (NA, NA)	NA
		trend (A)	0.76 (0.49, 1.17)	0.215524
NFKB1 (4)	rs230547	CC	1 (Ref)	-
		CT	1.1 (0.77, 1.55)	0.610257
		TT	4.07 (0.97, 27.55)	0.0818764
		trend (T)	1.22 (0.89, 1.68)	0.20916
NFKB1 (4)	rs1609798	GG	1 (Ref)	-
		GA	1.07 (0.8, 1.44)	0.646769
		AA	1.3 (0.8, 2.12)	0.29477
		trend (A)	1.11 (0.9, 1.38)	0.320297
IKBKB (8)	rs3747811	TT	1 (Ref)	-
		TA	1.34 (0.97, 1.85)	0.0786289
		AA	1.46 (0.98, 2.16)	0.0611364
		trend (A)	1.21 (1, 1.48)	0.0515171
IKBKB (8)	rs5029748	CC	1 (Ref)	-
		CA	1.14 (0.86, 1.52)	0.36036
		AA	1.29 (0.73, 2.29)	0.384809
		trend (A)	1.14 (0.91, 1.42)	0.251888
IKBKB (8)	rs4560769	AA	1 (Ref)	-
		AG	1.05 (0.72, 1.54)	0.790541
		GG	0.26 (0.01, 1.88)	0.238936
		trend (G)	0.97 (0.68, 1.38)	0.84405
IKBKB (8)	rs17875671	AA	1 (Ref)	-
		AG	1.03 (0.69, 1.54)	0.869856
		GG	0.57 (0.03, 5.98)	0.644538
		trend (G)	1 (0.68, 1.46)	0.991639
IKBKB (8)	rs10958713	GG	1 (Ref)	-
		GA	1.26 (0.94, 1.68)	0.123505
		AA	1.38 (0.87, 2.18)	0.167777
		trend (A)	1.2 (0.98, 1.48)	0.0830966
IKBKB (8)	rs6474387	GG	1 (Ref)	-
		GA	0.94 (0.63, 1.39)	0.742747
		AA	0.85 (0.21, 3.3)	0.817985
		trend (A)	0.93 (0.66, 1.32)	0.695486
IKBKB (8)	rs2272732	GG	1 (Ref)	-
		GA	1.1 (0.78, 1.54)	0.593253
		AA	0.44 (0.14, 1.22)	0.132279
		trend (A)	0.94 (0.71, 1.26)	0.691599
CHUK (10)	rs17729417	GG	1 (Ref)	-
		GA	1.18 (0.72, 1.95)	0.501586
		AA	NA (NA, NA)	NA
		trend (A)	1.18 (0.72, 1.95)	0.501337
CHUK (10)	rs7923726	AA	1 (Ref)	-
		AC	1.29 (0.91, 1.84)	0.15595
		CC	1.17 (0.78, 1.75)	0.437271
		trend (C)	1.07 (0.88, 1.31)	0.492676
CHUK (10)	rs11591741	GG	1 (Ref)	-
		GC	1.01 (0.74, 1.37)	0.959911
		CC	0.76 (0.5, 1.16)	0.20306
		trend (C)	0.9 (0.73, 1.1)	0.28594
CHUK (10)	rs2230804	AA	1 (Ref)	-
		AG	1.35 (0.96, 1.89)	0.0855261
		GG	1.16 (0.77, 1.73)	0.477639
		trend (G)	1.08 (0.88, 1.31)	0.475994
CHUK (10)	rs11595324	AA	1 (Ref)	-
		AG	0.8 (0.45, 1.4)	0.434192
		GG	NA (NA, NA)	NA
		trend (G)	0.76 (0.43, 1.3)	0.313603
CHUK (10)	rs12247992	CC	1 (Ref)	-
		CT	0.99 (0.63, 1.55)	0.971117
		TT	NA (NA, NA)	NA
		trend (T)	1.05 (0.67, 1.62)	0.842629
RELA (11)	rs11227247	AA	1 (Ref)	-
		AC	1.1 (0.79, 1.53)	0.567487
		CC	2.24 (0.7, 8.47)	0.192857
		trend (C)	1.18 (0.88, 1.58)	0.2704
RELA (11)	rs11820062	GG	1 (Ref)	-
		GA	1.02 (0.71, 1.46)	0.913125
		AA	1.08 (0.72, 1.62)	0.708232
		trend (A)	1.04 (0.85, 1.27)	0.698717
NFKBIA (14)	rs696	GG	1 (Ref)	-
		GA	0.99 (0.74, 1.34)	0.97323
		AA	0.83 (0.54, 1.27)	0.391977
		trend (A)	0.93 (0.76, 1.14)	0.479691
NFKBIA (14)	rs3138053	AA	1 (Ref)	-
		AG	0.8 (0.6, 1.06)	0.121256
		GG	1.34 (0.76, 2.4)	0.312095
		trend (G)	0.96 (0.77, 1.2)	0.7353
SEP15 (1)	rs5845	GG	1 (Ref)	-
		GA	0.98 (0.72, 1.32)	0.887677
		AA	1 (0.54, 1.84)	0.994023
		trend (A)	0.99 (0.78, 1.25)	0.92172
SEP15 (1)	rs2783974	GG	1 (Ref)	-
		GA	1.27 (0.91, 1.8)	0.164258
		AA	1.62 (0.35, 8.28)	0.53192
		trend (A)	1.27 (0.93, 1.75)	0.133611
SEP15 (1)	rs486133	TT	1 (Ref)	-
		TC	1.02 (0.75, 1.38)	0.895229
		CC	0.94 (0.49, 1.8)	0.852441
		trend (C)	1 (0.78, 1.27)	0.97828
SEP15 (1)	rs561104	AA	1 (Ref)	-
		AG	0.89 (0.65, 1.21)	0.455847
		GG	1.56 (1.04, 2.36)	0.0338225
		trend (G)	1.17 (0.96, 1.43)	0.112366
SEP15 (1)	rs578851	GG	1 (Ref)	-
		GA	0.72 (0.47, 1.1)	0.129897
		AA	0.36 (0.05, 1.59)	0.216934
		trend (A)	0.69 (0.47, 1)	0.0525022
SELS (15)	rs12438654	CC	1 (Ref)	-
		CG	1.36 (0.78, 2.38)	0.281429
		GG	NA (NA, NA)	NA
		trend (G)	1.36 (0.78, 2.38)	0.280597
SELS (15)	rs9874	AA	1 (Ref)	-
		AG	1.14 (0.82, 1.57)	0.443028
		GG	0.65 (0.27, 1.49)	0.318911
		trend (G)	1 (0.77, 1.31)	0.989725
SELS (15)	rs4965373	GG	1 (Ref)	-
		GA	1.18 (0.88, 1.59)	0.269846
		AA	0.9 (0.54, 1.47)	0.674903
		trend (A)	1.03 (0.83, 1.28)	0.788354
SELS (15)	rs4965814	AA	1 (Ref)	-
		AG	1.11 (0.82, 1.51)	0.496194
		GG	0.63 (0.3, 1.27)	0.208329
		trend (G)	0.96 (0.76, 1.23)	0.773094
